# Supplementary material for: Mechanistic insights into histone recognition and H3K14 acetylation by the NuA3 histone acetyltransferase complex
Source: Nat Commun. 2025 Nov 29;17:342. doi: 10.1038/s41467-025-67049-0 (PMC12789522; doi:10.1038/s41467-025-67049-0)
Supplement: Supplementary file 4 — Source Data [file 41467_2025_67049_MOESM4_ESM.xlsx]

## Sheet: Fig1a
		Fig1a

## Sheet: Fig1b
			Fig1b

## Sheet: Fig1c
Fig1c
m/z	intensity	% intensity
700.003	21	1.37076
700.022	9	0.587467
700.04	7	0.456919
700.058	4	0.261097
700.077	23	1.50131
700.095	5	0.326371
700.114	35	2.2846
700.132	19	1.24021
700.151	11	0.718016
700.169	11	0.718016
700.188	1	0.0652742
700.206	15	0.979112
700.224	5	0.326371
700.243	8	0.522193
700.261	11	0.718016
700.28	50	3.26371
700.298	27	1.7624
700.317	16	1.04439
700.335	5	0.326371
700.354	15	0.979112
700.372	13	0.848564
700.39	29	1.89295
700.409	20	1.30548
700.427	11	0.718016
700.446	26	1.69713
700.464	12	0.78329
700.483	20	1.30548
700.501	29	1.89295
700.52	29	1.89295
700.538	30	1.95822
700.556	38	2.48042
700.575	25	1.63185
700.593	9	0.587467
700.612	31	2.0235
700.63	13	0.848564
700.649	28	1.82768
700.667	16	1.04439
700.686	28	1.82768
700.704	61	3.98172
700.723	22	1.43603
700.741	11	0.718016
700.759	13	0.848564
700.778	36	2.34987
700.796	16	1.04439
700.815	24	1.56658
700.833	12	0.78329
700.852	21	1.37076
700.87	22	1.43603
700.889	21	1.37076
700.907	10	0.652742
700.926	25	1.63185
700.944	24	1.56658
700.962	14	0.913838
700.981	10	0.652742
700.999	9	0.587467
701.018	9	0.587467
701.036	26	1.69713
701.055	2	0.130548
701.073	8	0.522193
701.092	25	1.63185
701.11	11	0.718016
701.129	14	0.913838
701.147	4	0.261097
701.165	13	0.848564
701.184	30	1.95822
701.202	34	2.21932
701.221	29	1.89295
701.239	40	2.61097
701.258	31	2.0235
701.276	22	1.43603
701.295	29	1.89295
701.313	26	1.69713
701.332	18	1.17493
701.35	24	1.56658
701.369	26	1.69713
701.387	44	2.87206
701.405	31	2.0235
701.424	28	1.82768
701.442	27	1.7624
701.461	36	2.34987
701.479	16	1.04439
701.498	29	1.89295
701.516	15	0.979112
701.535	12	0.78329
701.553	30	1.95822
701.572	14	0.913838
701.59	34	2.21932
701.609	44	2.87206
701.627	10	0.652742
701.645	15	0.979112
701.664	25	1.63185
701.682	29	1.89295
701.701	16	1.04439
701.719	14	0.913838
701.738	5	0.326371
701.756	3	0.195822
701.775	4	0.261097
701.793	8	0.522193
701.812	10	0.652742
701.83	14	0.913838
701.849	10	0.652742
701.867	17	1.10966
701.885	28	1.82768
701.904	36	2.34987
701.922	20	1.30548
701.941	13	0.848564
701.959	20	1.30548
701.978	20	1.30548
701.996	14	0.913838
702.015	12	0.78329
702.033	13	0.848564
702.052	11	0.718016
702.07	11	0.718016
702.089	8	0.522193
702.107	22	1.43603
702.126	14	0.913838
702.144	7	0.456919
702.163	8	0.522193
702.181	12	0.78329
702.199	25	1.63185
702.218	41	2.67624
702.236	21	1.37076
702.255	15	0.979112
702.273	24	1.56658
702.292	20	1.30548
702.31	27	1.7624
702.329	28	1.82768
702.347	27	1.7624
702.366	12	0.78329
702.384	21	1.37076
702.403	11	0.718016
702.421	24	1.56658
702.44	22	1.43603
702.458	15	0.979112
702.477	15	0.979112
702.495	22	1.43603
702.513	24	1.56658
702.532	23	1.50131
702.55	26	1.69713
702.569	17	1.10966
702.587	11	0.718016
702.606	10	0.652742
702.624	18	1.17493
702.643	22	1.43603
702.661	10	0.652742
702.68	33	2.15405
702.698	18	1.17493
702.717	13	0.848564
702.735	9	0.587467
702.754	26	1.69713
702.772	25	1.63185
702.791	17	1.10966
702.809	4	0.261097
702.828	16	1.04439
702.846	26	1.69713
702.865	28	1.82768
702.883	19	1.24021
702.902	18	1.17493
702.92	15	0.979112
702.938	28	1.82768
702.957	9	0.587467
702.975	23	1.50131
702.994	23	1.50131
703.012	27	1.7624
703.031	17	1.10966
703.049	9	0.587467
703.068	26	1.69713
703.086	19	1.24021
703.105	24	1.56658
703.123	26	1.69713
703.142	34	2.21932
703.16	32	2.08877
703.179	17	1.10966
703.197	25	1.63185
703.216	30	1.95822
703.234	31	2.0235
703.253	18	1.17493
703.271	25	1.63185
703.29	16	1.04439
703.308	16	1.04439
703.327	26	1.69713
703.345	23	1.50131
703.364	19	1.24021
703.382	31	2.0235
703.401	29	1.89295
703.419	20	1.30548
703.438	18	1.17493
703.456	16	1.04439
703.475	24	1.56658
703.493	30	1.95822
703.512	23	1.50131
703.53	16	1.04439
703.548	16	1.04439
703.567	17	1.10966
703.585	18	1.17493
703.604	7	0.456919
703.622	19	1.24021
703.641	16	1.04439
703.659	28	1.82768
703.678	43	2.80679
703.696	33	2.15405
703.715	16	1.04439
703.733	26	1.69713
703.752	22	1.43603
703.77	10	0.652742
703.789	7	0.456919
703.807	29	1.89295
703.826	41	2.67624
703.844	27	1.7624
703.863	12	0.78329
703.881	12	0.78329
703.9	10	0.652742
703.918	10	0.652742
703.937	10	0.652742
703.955	18	1.17493
703.974	22	1.43603
703.992	21	1.37076
704.011	7	0.456919
704.029	8	0.522193
704.048	17	1.10966
704.066	12	0.78329
704.085	10	0.652742
704.103	8	0.522193
704.122	12	0.78329
704.14	15	0.979112
704.159	6	0.391645
704.177	6	0.391645
704.196	14	0.913838
704.214	14	0.913838
704.233	34	2.21932
704.251	10	0.652742
704.27	27	1.7624
704.288	36	2.34987
704.307	25	1.63185
704.325	9	0.587467
704.344	10	0.652742
704.362	19	1.24021
704.381	41	2.67624
704.399	17	1.10966
704.418	14	0.913838
704.436	26	1.69713
704.455	19	1.24021
704.473	22	1.43603
704.492	14	0.913838
704.51	22	1.43603
704.529	12	0.78329
704.547	22	1.43603
704.566	22	1.43603
704.584	36	2.34987
704.603	25	1.63185
704.621	13	0.848564
704.64	14	0.913838
704.658	25	1.63185
704.677	48	3.13316
704.695	18	1.17493
704.714	16	1.04439
704.732	27	1.7624
704.751	22	1.43603
704.769	7	0.456919
704.788	15	0.979112
704.806	16	1.04439
704.825	10	0.652742
704.843	11	0.718016
704.862	8	0.522193
704.88	3	0.195822
704.899	10	0.652742
704.917	6	0.391645
704.936	9	0.587467
704.954	7	0.456919
704.973	10	0.652742
704.991	15	0.979112
705.01	19	1.24021
705.028	17	1.10966
705.047	33	2.15405
705.065	19	1.24021
705.084	8	0.522193
705.102	35	2.2846
705.121	9	0.587467
705.139	22	1.43603
705.158	8	0.522193
705.176	17	1.10966
705.195	19	1.24021
705.213	12	0.78329
705.232	9	0.587467
705.251	26	1.69713
705.269	28	1.82768
705.288	26	1.69713
705.306	22	1.43603
705.325	20	1.30548
705.343	33	2.15405
705.362	25	1.63185
705.38	23	1.50131
705.399	14	0.913838
705.417	13	0.848564
705.436	13	0.848564
705.454	10	0.652742
705.473	7	0.456919
705.491	10	0.652742
705.51	18	1.17493
705.528	23	1.50131
705.547	17	1.10966
705.565	19	1.24021
705.584	9	0.587467
705.602	19	1.24021
705.621	17	1.10966
705.639	18	1.17493
705.658	3	0.195822
705.676	19	1.24021
705.695	17	1.10966
705.713	6	0.391645
705.732	22	1.43603
705.75	30	1.95822
705.769	39	2.54569
705.787	33	2.15405
705.806	12	0.78329
705.824	20	1.30548
705.843	24	1.56658
705.862	10	0.652742
705.88	5	0.326371
705.899	7	0.456919
705.917	18	1.17493
705.936	14	0.913838
705.954	12	0.78329
705.973	17	1.10966
705.991	14	0.913838
706.01	15	0.979112
706.028	7	0.456919
706.047	6	0.391645
706.065	7	0.456919
706.084	15	0.979112
706.102	15	0.979112
706.121	8	0.522193
706.139	16	1.04439
706.158	16	1.04439
706.176	5	0.326371
706.195	14	0.913838
706.213	20	1.30548
706.232	30	1.95822
706.25	57	3.72063
706.269	36	2.34987
706.288	17	1.10966
706.306	8	0.522193
706.325	16	1.04439
706.343	19	1.24021
706.362	27	1.7624
706.38	19	1.24021
706.399	6	0.391645
706.417	34	2.21932
706.436	22	1.43603
706.454	21	1.37076
706.473	39	2.54569
706.491	17	1.10966
706.51	17	1.10966
706.528	10	0.652742
706.547	14	0.913838
706.565	22	1.43603
706.584	12	0.78329
706.602	18	1.17493
706.621	24	1.56658
706.64	20	1.30548
706.658	11	0.718016
706.677	16	1.04439
706.695	12	0.78329
706.714	28	1.82768
706.732	35	2.2846
706.751	25	1.63185
706.769	9	0.587467
706.788	30	1.95822
706.806	16	1.04439
706.825	15	0.979112
706.843	15	0.979112
706.862	9	0.587467
706.88	15	0.979112
706.899	9	0.587467
706.918	16	1.04439
706.936	13	0.848564
706.955	44	2.87206
706.973	22	1.43603
706.992	11	0.718016
707.01	7	0.456919
707.029	15	0.979112
707.047	13	0.848564
707.066	17	1.10966
707.084	42	2.74151
707.103	26	1.69713
707.121	21	1.37076
707.14	25	1.63185
707.158	20	1.30548
707.177	12	0.78329
707.196	15	0.979112
707.214	14	0.913838
707.233	6	0.391645
707.251	23	1.50131
707.27	14	0.913838
707.288	18	1.17493
707.307	15	0.979112
707.325	19	1.24021
707.344	28	1.82768
707.362	24	1.56658
707.381	17	1.10966
707.399	20	1.30548
707.418	15	0.979112
707.437	12	0.78329
707.455	15	0.979112
707.474	12	0.78329
707.492	17	1.10966
707.511	31	2.0235
707.529	8	0.522193
707.548	23	1.50131
707.566	18	1.17493
707.585	26	1.69713
707.603	13	0.848564
707.622	7	0.456919
707.64	18	1.17493
707.659	12	0.78329
707.678	6	0.391645
707.696	9	0.587467
707.715	16	1.04439
707.733	3	0.195822
707.752	4	0.261097
707.77	26	1.69713
707.789	35	2.2846
707.807	15	0.979112
707.826	16	1.04439
707.844	21	1.37076
707.863	32	2.08877
707.882	20	1.30548
707.9	23	1.50131
707.919	16	1.04439
707.937	8	0.522193
707.956	17	1.10966
707.974	47	3.06789
707.993	40	2.61097
708.011	42	2.74151
708.03	38	2.48042
708.048	16	1.04439
708.067	11	0.718016
708.086	8	0.522193
708.104	16	1.04439
708.123	14	0.913838
708.141	28	1.82768
708.16	10	0.652742
708.178	9	0.587467
708.197	10	0.652742
708.215	16	1.04439
708.234	16	1.04439
708.253	16	1.04439
708.271	6	0.391645
708.29	12	0.78329
708.308	37	2.41514
708.327	20	1.30548
708.345	3	0.195822
708.364	6	0.391645
708.382	27	1.7624
708.401	34	2.21932
708.42	52	3.39426
708.438	40	2.61097
708.457	22	1.43603
708.475	24	1.56658
708.494	27	1.7624
708.512	29	1.89295
708.531	21	1.37076
708.549	32	2.08877
708.568	30	1.95822
708.586	22	1.43603
708.605	50	3.26371
708.624	37	2.41514
708.642	16	1.04439
708.661	15	0.979112
708.679	17	1.10966
708.698	15	0.979112
708.716	29	1.89295
708.735	17	1.10966
708.753	24	1.56658
708.772	20	1.30548
708.791	6	0.391645
708.809	36	2.34987
708.828	20	1.30548
708.846	19	1.24021
708.865	8	0.522193
708.883	12	0.78329
708.902	18	1.17493
708.921	24	1.56658
708.939	27	1.7624
708.958	16	1.04439
708.976	17	1.10966
708.995	22	1.43603
709.013	12	0.78329
709.032	20	1.30548
709.05	19	1.24021
709.069	10	0.652742
709.088	5	0.326371
709.106	13	0.848564
709.125	19	1.24021
709.143	25	1.63185
709.162	17	1.10966
709.18	22	1.43603
709.199	6	0.391645
709.218	3	0.195822
709.236	7	0.456919
709.255	20	1.30548
709.273	29	1.89295
709.292	26	1.69713
709.31	25	1.63185
709.329	22	1.43603
709.347	6	0.391645
709.366	12	0.78329
709.385	14	0.913838
709.403	40	2.61097
709.422	19	1.24021
709.44	10	0.652742
709.459	7	0.456919
709.477	24	1.56658
709.496	21	1.37076
709.515	22	1.43603
709.533	41	2.67624
709.552	20	1.30548
709.57	16	1.04439
709.589	26	1.69713
709.607	23	1.50131
709.626	62	4.047
709.645	33	2.15405
709.663	12	0.78329
709.682	28	1.82768
709.7	15	0.979112
709.719	15	0.979112
709.737	16	1.04439
709.756	17	1.10966
709.775	13	0.848564
709.793	13	0.848564
709.812	11	0.718016
709.83	26	1.69713
709.849	29	1.89295
709.867	4	0.261097
709.886	12	0.78329
709.905	18	1.17493
709.923	4	0.261097
709.942	15	0.979112
709.96	13	0.848564
709.979	17	1.10966
709.997	11	0.718016
710.016	11	0.718016
710.035	10	0.652742
710.053	23	1.50131
710.072	23	1.50131
710.09	22	1.43603
710.109	11	0.718016
710.127	10	0.652742
710.146	35	2.2846
710.165	24	1.56658
710.183	27	1.7624
710.202	18	1.17493
710.22	16	1.04439
710.239	6	0.391645
710.257	9	0.587467
710.276	15	0.979112
710.295	22	1.43603
710.313	11	0.718016
710.332	15	0.979112
710.35	25	1.63185
710.369	13	0.848564
710.387	23	1.50131
710.406	14	0.913838
710.425	22	1.43603
710.443	23	1.50131
710.462	22	1.43603
710.48	30	1.95822
710.499	22	1.43603
710.518	32	2.08877
710.536	30	1.95822
710.555	22	1.43603
710.573	19	1.24021
710.592	4	0.261097
710.61	9	0.587467
710.629	40	2.61097
710.648	20	1.30548
710.666	19	1.24021
710.685	21	1.37076
710.703	16	1.04439
710.722	40	2.61097
710.741	25	1.63185
710.759	11	0.718016
710.778	22	1.43603
710.796	13	0.848564
710.815	15	0.979112
710.833	18	1.17493
710.852	26	1.69713
710.871	14	0.913838
710.889	23	1.50131
710.908	22	1.43603
710.926	10	0.652742
710.945	15	0.979112
710.964	10	0.652742
710.982	10	0.652742
711.001	12	0.78329
711.019	5	0.326371
711.038	25	1.63185
711.056	10	0.652742
711.075	6	0.391645
711.094	33	2.15405
711.112	35	2.2846
711.131	11	0.718016
711.149	15	0.979112
711.168	6	0.391645
711.187	7	0.456919
711.205	2	0.130548
711.224	16	1.04439
711.242	15	0.979112
711.261	19	1.24021
711.28	21	1.37076
711.298	27	1.7624
711.317	34	2.21932
711.335	32	2.08877
711.354	20	1.30548
711.373	28	1.82768
711.391	12	0.78329
711.41	14	0.913838
711.428	28	1.82768
711.447	29	1.89295
711.465	19	1.24021
711.484	18	1.17493
711.503	15	0.979112
711.521	63	4.11227
711.54	34	2.21932
711.558	37	2.41514
711.577	18	1.17493
711.596	31	2.0235
711.614	22	1.43603
711.633	28	1.82768
711.651	14	0.913838
711.67	14	0.913838
711.689	5	0.326371
711.707	20	1.30548
711.726	23	1.50131
711.744	51	3.32898
711.763	29	1.89295
711.782	19	1.24021
711.8	27	1.7624
711.819	49	3.19843
711.837	22	1.43603
711.856	11	0.718016
711.875	17	1.10966
711.893	11	0.718016
711.912	4	0.261097
711.93	3	0.195822
711.949	11	0.718016
711.968	20	1.30548
711.986	12	0.78329
712.005	10	0.652742
712.023	17	1.10966
712.042	11	0.718016
712.061	22	1.43603
712.079	15	0.979112
712.098	16	1.04439
712.116	19	1.24021
712.135	17	1.10966
712.154	17	1.10966
712.172	23	1.50131
712.191	24	1.56658
712.209	30	1.95822
712.228	27	1.7624
712.247	34	2.21932
712.265	26	1.69713
712.284	18	1.17493
712.302	13	0.848564
712.321	9	0.587467
712.34	29	1.89295
712.358	16	1.04439
712.377	11	0.718016
712.395	8	0.522193
712.414	15	0.979112
712.433	31	2.0235
712.451	47	3.06789
712.47	32	2.08877
712.488	32	2.08877
712.507	24	1.56658
712.526	31	2.0235
712.544	45	2.93734
712.563	38	2.48042
712.582	20	1.30548
712.6	28	1.82768
712.619	19	1.24021
712.637	22	1.43603
712.656	8	0.522193
712.675	10	0.652742
712.693	25	1.63185
712.712	20	1.30548
712.73	13	0.848564
712.749	7	0.456919
712.768	20	1.30548
712.786	8	0.522193
712.805	7	0.456919
712.823	16	1.04439
712.842	7	0.456919
712.861	14	0.913838
712.879	8	0.522193
712.898	15	0.979112
712.916	9	0.587467
712.935	5	0.326371
712.954	16	1.04439
712.972	9	0.587467
712.991	1	0.0652742
713.01	4	0.261097
713.028	23	1.50131
713.047	5	0.326371
713.065	7	0.456919
713.084	13	0.848564
713.103	19	1.24021
713.121	12	0.78329
713.14	8	0.522193
713.158	17	1.10966
713.177	10	0.652742
713.196	5	0.326371
713.214	7	0.456919
713.233	23	1.50131
713.252	21	1.37076
713.27	15	0.979112
713.289	30	1.95822
713.307	19	1.24021
713.326	12	0.78329
713.345	22	1.43603
713.363	32	2.08877
713.382	18	1.17493
713.4	12	0.78329
713.419	9	0.587467
713.438	32	2.08877
713.456	34	2.21932
713.475	29	1.89295
713.494	16	1.04439
713.512	2	0.130548
713.531	22	1.43603
713.549	8	0.522193
713.568	11	0.718016
713.587	9	0.587467
713.605	20	1.30548
713.624	12	0.78329
713.643	11	0.718016
713.661	9	0.587467
713.68	18	1.17493
713.698	28	1.82768
713.717	23	1.50131
713.736	18	1.17493
713.754	6	0.391645
713.773	9	0.587467
713.792	20	1.30548
713.81	13	0.848564
713.829	18	1.17493
713.847	10	0.652742
713.866	7	0.456919
713.885	9	0.587467
713.903	22	1.43603
713.922	10	0.652742
713.941	16	1.04439
713.959	2	0.130548
713.978	6	0.391645
713.996	22	1.43603
714.015	30	1.95822
714.034	17	1.10966
714.052	15	0.979112
714.071	17	1.10966
714.09	17	1.10966
714.108	26	1.69713
714.127	13	0.848564
714.145	28	1.82768
714.164	20	1.30548
714.183	9	0.587467
714.201	41	2.67624
714.22	28	1.82768
714.239	27	1.7624
714.257	11	0.718016
714.276	24	1.56658
714.294	20	1.30548
714.313	18	1.17493
714.332	39	2.54569
714.35	18	1.17493
714.369	18	1.17493
714.388	10	0.652742
714.406	19	1.24021
714.425	23	1.50131
714.443	39	2.54569
714.462	23	1.50131
714.481	17	1.10966
714.499	15	0.979112
714.518	6	0.391645
714.537	11	0.718016
714.555	23	1.50131
714.574	9	0.587467
714.593	11	0.718016
714.611	32	2.08877
714.63	16	1.04439
714.648	20	1.30548
714.667	25	1.63185
714.686	27	1.7624
714.704	10	0.652742
714.723	20	1.30548
714.742	12	0.78329
714.76	17	1.10966
714.779	14	0.913838
714.798	12	0.78329
714.816	17	1.10966
714.835	12	0.78329
714.853	9	0.587467
714.872	9	0.587467
714.891	23	1.50131
714.909	24	1.56658
714.928	17	1.10966
714.947	13	0.848564
714.965	4	0.261097
714.984	5	0.326371
715.003	53	3.45953
715.021	21	1.37076
715.04	11	0.718016
715.058	10	0.652742
715.077	19	1.24021
715.096	14	0.913838
715.114	18	1.17493
715.133	16	1.04439
715.152	16	1.04439
715.17	11	0.718016
715.189	11	0.718016
715.208	14	0.913838
715.226	14	0.913838
715.245	12	0.78329
715.264	14	0.913838
715.282	9	0.587467
715.301	8	0.522193
715.319	25	1.63185
715.338	28	1.82768
715.357	27	1.7624
715.375	21	1.37076
715.394	24	1.56658
715.413	12	0.78329
715.431	31	2.0235
715.45	15	0.979112
715.469	12	0.78329
715.487	14	0.913838
715.506	20	1.30548
715.525	16	1.04439
715.543	9	0.587467
715.562	13	0.848564
715.58	9	0.587467
715.599	23	1.50131
715.618	35	2.2846
715.636	18	1.17493
715.655	4	0.261097
715.674	17	1.10966
715.692	28	1.82768
715.711	19	1.24021
715.73	5	0.326371
715.748	10	0.652742
715.767	13	0.848564
715.786	13	0.848564
715.804	23	1.50131
715.823	19	1.24021
715.842	31	2.0235
715.86	18	1.17493
715.879	15	0.979112
715.898	9	0.587467
715.916	20	1.30548
715.935	21	1.37076
715.953	11	0.718016
715.972	12	0.78329
715.991	6	0.391645
716.009	21	1.37076
716.028	10	0.652742
716.047	9	0.587467
716.065	16	1.04439
716.084	20	1.30548
716.103	20	1.30548
716.121	15	0.979112
716.14	13	0.848564
716.159	22	1.43603
716.177	14	0.913838
716.196	10	0.652742
716.215	8	0.522193
716.233	18	1.17493
716.252	34	2.21932
716.271	26	1.69713
716.289	27	1.7624
716.308	29	1.89295
716.327	17	1.10966
716.345	19	1.24021
716.364	21	1.37076
716.383	20	1.30548
716.401	41	2.67624
716.42	14	0.913838
716.439	9	0.587467
716.457	9	0.587467
716.476	16	1.04439
716.494	16	1.04439
716.513	14	0.913838
716.532	18	1.17493
716.55	10	0.652742
716.569	27	1.7624
716.588	18	1.17493
716.606	22	1.43603
716.625	31	2.0235
716.644	19	1.24021
716.662	12	0.78329
716.681	5	0.326371
716.7	12	0.78329
716.718	30	1.95822
716.737	43	2.80679
716.756	17	1.10966
716.774	21	1.37076
716.793	6	0.391645
716.812	5	0.326371
716.83	14	0.913838
716.849	4	0.261097
716.868	16	1.04439
716.886	13	0.848564
716.905	13	0.848564
716.924	24	1.56658
716.942	33	2.15405
716.961	8	0.522193
716.98	5	0.326371
716.998	23	1.50131
717.017	12	0.78329
717.036	19	1.24021
717.054	28	1.82768
717.073	24	1.56658
717.092	9	0.587467
717.11	8	0.522193
717.129	10	0.652742
717.148	22	1.43603
717.166	5	0.326371
717.185	7	0.456919
717.204	12	0.78329
717.222	12	0.78329
717.241	15	0.979112
717.26	30	1.95822
717.278	33	2.15405
717.297	36	2.34987
717.316	18	1.17493
717.334	18	1.17493
717.353	40	2.61097
717.372	31	2.0235
717.39	25	1.63185
717.409	23	1.50131
717.428	8	0.522193
717.446	11	0.718016
717.465	13	0.848564
717.484	18	1.17493
717.502	11	0.718016
717.521	16	1.04439
717.54	36	2.34987
717.558	23	1.50131
717.577	16	1.04439
717.596	29	1.89295
717.614	24	1.56658
717.633	24	1.56658
717.652	15	0.979112
717.67	12	0.78329
717.689	17	1.10966
717.708	30	1.95822
717.727	31	2.0235
717.745	29	1.89295
717.764	11	0.718016
717.783	4	0.261097
717.801	8	0.522193
717.82	5	0.326371
717.839	31	2.0235
717.857	27	1.7624
717.876	13	0.848564
717.895	14	0.913838
717.913	42	2.74151
717.932	41	2.67624
717.951	36	2.34987
717.969	24	1.56658
717.988	11	0.718016
718.007	35	2.2846
718.025	32	2.08877
718.044	6	0.391645
718.063	11	0.718016
718.081	5	0.326371
718.1	16	1.04439
718.119	15	0.979112
718.137	14	0.913838
718.156	17	1.10966
718.175	14	0.913838
718.193	10	0.652742
718.212	18	1.17493
718.231	17	1.10966
718.25	29	1.89295
718.268	19	1.24021
718.287	13	0.848564
718.306	34	2.21932
718.324	24	1.56658
718.343	21	1.37076
718.362	10	0.652742
718.38	9	0.587467
718.399	8	0.522193
718.418	7	0.456919
718.436	15	0.979112
718.455	20	1.30548
718.474	14	0.913838
718.492	29	1.89295
718.511	28	1.82768
718.53	6	0.391645
718.548	15	0.979112
718.567	31	2.0235
718.586	21	1.37076
718.605	20	1.30548
718.623	18	1.17493
718.642	13	0.848564
718.661	9	0.587467
718.679	7	0.456919
718.698	9	0.587467
718.717	4	0.261097
718.735	3	0.195822
718.754	12	0.78329
718.773	9	0.587467
718.791	10	0.652742
718.81	9	0.587467
718.829	10	0.652742
718.847	11	0.718016
718.866	8	0.522193
718.885	16	1.04439
718.904	11	0.718016
718.922	25	1.63185
718.941	39	2.54569
718.96	10	0.652742
718.978	6	0.391645
718.997	14	0.913838
719.016	40	2.61097
719.034	17	1.10966
719.053	22	1.43603
719.072	22	1.43603
719.09	7	0.456919
719.109	6	0.391645
719.128	6	0.391645
719.147	10	0.652742
719.165	7	0.456919
719.184	13	0.848564
719.203	24	1.56658
719.221	43	2.80679
719.24	28	1.82768
719.259	12	0.78329
719.277	25	1.63185
719.296	19	1.24021
719.315	22	1.43603
719.333	12	0.78329
719.352	18	1.17493
719.371	31	2.0235
719.39	46	3.00261
719.408	14	0.913838
719.427	20	1.30548
719.446	14	0.913838
719.464	13	0.848564
719.483	12	0.78329
719.502	14	0.913838
719.52	15	0.979112
719.539	28	1.82768
719.558	22	1.43603
719.577	6	0.391645
719.595	22	1.43603
719.614	13	0.848564
719.633	23	1.50131
719.651	17	1.10966
719.67	24	1.56658
719.689	17	1.10966
719.707	3	0.195822
719.726	17	1.10966
719.745	29	1.89295
719.764	14	0.913838
719.782	9	0.587467
719.801	37	2.41514
719.82	26	1.69713
719.838	15	0.979112
719.857	22	1.43603
719.876	41	2.67624
719.894	22	1.43603
719.913	6	0.391645
719.932	9	0.587467
719.951	17	1.10966
719.969	16	1.04439
719.988	11	0.718016
720.007	8	0.522193
720.025	5	0.326371
720.044	14	0.913838
720.063	7	0.456919
720.081	23	1.50131
720.1	21	1.37076
720.119	20	1.30548
720.138	16	1.04439
720.156	34	2.21932
720.175	17	1.10966
720.194	14	0.913838
720.212	31	2.0235
720.231	19	1.24021
720.25	37	2.41514
720.269	24	1.56658
720.287	37	2.41514
720.306	31	2.0235
720.325	28	1.82768
720.343	17	1.10966
720.362	10	0.652742
720.381	17	1.10966
720.4	17	1.10966
720.418	28	1.82768
720.437	22	1.43603
720.456	14	0.913838
720.474	33	2.15405
720.493	16	1.04439
720.512	12	0.78329
720.53	16	1.04439
720.549	10	0.652742
720.568	23	1.50131
720.587	18	1.17493
720.605	17	1.10966
720.624	6	0.391645
720.643	22	1.43603
720.661	20	1.30548
720.68	23	1.50131
720.699	18	1.17493
720.718	30	1.95822
720.736	11	0.718016
720.755	9	0.587467
720.774	11	0.718016
720.792	14	0.913838
720.811	6	0.391645
720.83	16	1.04439
720.849	14	0.913838
720.867	15	0.979112
720.886	33	2.15405
720.905	30	1.95822
720.923	18	1.17493
720.942	13	0.848564
720.961	36	2.34987
720.98	15	0.979112
720.998	25	1.63185
721.017	12	0.78329
721.036	21	1.37076
721.055	19	1.24021
721.073	22	1.43603
721.092	27	1.7624
721.111	25	1.63185
721.129	12	0.78329
721.148	13	0.848564
721.167	27	1.7624
721.186	21	1.37076
721.204	14	0.913838
721.223	8	0.522193
721.242	13	0.848564
721.26	26	1.69713
721.279	5	0.326371
721.298	27	1.7624
721.317	28	1.82768
721.335	11	0.718016
721.354	11	0.718016
721.373	5	0.326371
721.391	19	1.24021
721.41	24	1.56658
721.429	24	1.56658
721.448	9	0.587467
721.466	23	1.50131
721.485	31	2.0235
721.504	33	2.15405
721.523	21	1.37076
721.541	25	1.63185
721.56	34	2.21932
721.579	22	1.43603
721.597	18	1.17493
721.616	13	0.848564
721.635	30	1.95822
721.654	19	1.24021
721.672	19	1.24021
721.691	4	0.261097
721.71	10	0.652742
721.729	5	0.326371
721.747	3	0.195822
721.766	20	1.30548
721.785	20	1.30548
721.803	52	3.39426
721.822	44	2.87206
721.841	15	0.979112
721.86	20	1.30548
721.878	14	0.913838
721.897	16	1.04439
721.916	21	1.37076
721.935	17	1.10966
721.953	16	1.04439
721.972	21	1.37076
721.991	11	0.718016
722.009	16	1.04439
722.028	27	1.7624
722.047	31	2.0235
722.066	30	1.95822
722.084	23	1.50131
722.103	15	0.979112
722.122	27	1.7624
722.141	26	1.69713
722.159	13	0.848564
722.178	16	1.04439
722.197	10	0.652742
722.216	23	1.50131
722.234	12	0.78329
722.253	11	0.718016
722.272	26	1.69713
722.29	17	1.10966
722.309	22	1.43603
722.328	36	2.34987
722.347	28	1.82768
722.365	16	1.04439
722.384	17	1.10966
722.403	21	1.37076
722.422	11	0.718016
722.44	9	0.587467
722.459	17	1.10966
722.478	12	0.78329
722.497	20	1.30548
722.515	16	1.04439
722.534	14	0.913838
722.553	32	2.08877
722.572	25	1.63185
722.59	26	1.69713
722.609	28	1.82768
722.628	7	0.456919
722.646	15	0.979112
722.665	13	0.848564
722.684	23	1.50131
722.703	25	1.63185
722.721	16	1.04439
722.74	11	0.718016
722.759	19	1.24021
722.778	16	1.04439
722.796	18	1.17493
722.815	36	2.34987
722.834	13	0.848564
722.853	5	0.326371
722.871	19	1.24021
722.89	17	1.10966
722.909	5	0.326371
722.928	10	0.652742
722.946	13	0.848564
722.965	4	0.261097
722.984	11	0.718016
723.003	4	0.261097
723.021	8	0.522193
723.04	17	1.10966
723.059	12	0.78329
723.078	12	0.78329
723.096	6	0.391645
723.115	8	0.522193
723.134	23	1.50131
723.153	33	2.15405
723.171	10	0.652742
723.19	33	2.15405
723.209	14	0.913838
723.227	13	0.848564
723.246	15	0.979112
723.265	14	0.913838
723.284	19	1.24021
723.302	14	0.913838
723.321	13	0.848564
723.34	34	2.21932
723.359	17	1.10966
723.377	16	1.04439
723.396	27	1.7624
723.415	8	0.522193
723.434	15	0.979112
723.452	26	1.69713
723.471	19	1.24021
723.49	14	0.913838
723.509	2	0.130548
723.527	10	0.652742
723.546	16	1.04439
723.565	14	0.913838
723.584	11	0.718016
723.602	18	1.17493
723.621	15	0.979112
723.64	16	1.04439
723.659	4	0.261097
723.677	25	1.63185
723.696	9	0.587467
723.715	14	0.913838
723.734	5	0.326371
723.752	22	1.43603
723.771	21	1.37076
723.79	24	1.56658
723.809	10	0.652742
723.828	18	1.17493
723.846	12	0.78329
723.865	20	1.30548
723.884	44	2.87206
723.903	49	3.19843
723.921	28	1.82768
723.94	12	0.78329
723.959	10	0.652742
723.978	9	0.587467
723.996	12	0.78329
724.015	24	1.56658
724.034	11	0.718016
724.053	11	0.718016
724.071	22	1.43603
724.09	14	0.913838
724.109	17	1.10966
724.128	14	0.913838
724.146	10	0.652742
724.165	6	0.391645
724.184	8	0.522193
724.203	15	0.979112
724.221	3	0.195822
724.24	19	1.24021
724.259	14	0.913838
724.278	12	0.78329
724.296	6	0.391645
724.315	17	1.10966
724.334	21	1.37076
724.353	19	1.24021
724.371	4	0.261097
724.39	10	0.652742
724.409	19	1.24021
724.428	8	0.522193
724.447	17	1.10966
724.465	15	0.979112
724.484	31	2.0235
724.503	18	1.17493
724.522	11	0.718016
724.54	17	1.10966
724.559	9	0.587467
724.578	9	0.587467
724.597	5	0.326371
724.615	12	0.78329
724.634	5	0.326371
724.653	8	0.522193
724.672	27	1.7624
724.69	16	1.04439
724.709	10	0.652742
724.728	5	0.326371
724.747	5	0.326371
724.766	20	1.30548
724.784	9	0.587467
724.803	11	0.718016
724.822	22	1.43603
724.841	11	0.718016
724.859	30	1.95822
724.878	10	0.652742
724.897	6	0.391645
724.916	24	1.56658
724.934	19	1.24021
724.953	19	1.24021
724.972	8	0.522193
724.991	9	0.587467
725.01	17	1.10966
725.028	16	1.04439
725.047	17	1.10966
725.066	17	1.10966
725.085	13	0.848564
725.103	4	0.261097
725.122	9	0.587467
725.141	12	0.78329
725.16	20	1.30548
725.178	20	1.30548
725.197	14	0.913838
725.216	16	1.04439
725.235	9	0.587467
725.254	10	0.652742
725.272	5	0.326371
725.291	20	1.30548
725.31	6	0.391645
725.329	3	0.195822
725.347	16	1.04439
725.366	21	1.37076
725.385	8	0.522193
725.404	22	1.43603
725.423	8	0.522193
725.441	20	1.30548
725.46	25	1.63185
725.479	23	1.50131
725.498	10	0.652742
725.516	20	1.30548
725.535	14	0.913838
725.554	17	1.10966
725.573	14	0.913838
725.592	18	1.17493
725.61	17	1.10966
725.629	4	0.261097
725.648	7	0.456919
725.667	13	0.848564
725.685	29	1.89295
725.704	16	1.04439
725.723	18	1.17493
725.742	22	1.43603
725.761	11	0.718016
725.779	4	0.261097
725.798	15	0.979112
725.817	15	0.979112
725.836	17	1.10966
725.854	31	2.0235
725.873	9	0.587467
725.892	16	1.04439
725.911	8	0.522193
725.93	25	1.63185
725.948	12	0.78329
725.967	19	1.24021
725.986	25	1.63185
726.005	9	0.587467
726.023	28	1.82768
726.042	17	1.10966
726.061	15	0.979112
726.08	5	0.326371
726.099	13	0.848564
726.117	16	1.04439
726.136	11	0.718016
726.155	14	0.913838
726.174	15	0.979112
726.193	13	0.848564
726.211	10	0.652742
726.23	19	1.24021
726.249	27	1.7624
726.268	18	1.17493
726.286	25	1.63185
726.305	19	1.24021
726.324	12	0.78329
726.343	9	0.587467
726.362	5	0.326371
726.38	20	1.30548
726.399	12	0.78329
726.418	7	0.456919
726.437	11	0.718016
726.456	14	0.913838
726.474	15	0.979112
726.493	15	0.979112
726.512	52	3.39426
726.531	24	1.56658
726.549	18	1.17493
726.568	5	0.326371
726.587	8	0.522193
726.606	17	1.10966
726.625	14	0.913838
726.643	10	0.652742
726.662	16	1.04439
726.681	6	0.391645
726.7	2	0.130548
726.719	13	0.848564
726.737	14	0.913838
726.756	21	1.37076
726.775	24	1.56658
726.794	22	1.43603
726.813	17	1.10966
726.831	6	0.391645
726.85	21	1.37076
726.869	10	0.652742
726.888	8	0.522193
726.907	37	2.41514
726.925	12	0.78329
726.944	13	0.848564
726.963	19	1.24021
726.982	14	0.913838
727.001	15	0.979112
727.019	31	2.0235
727.038	13	0.848564
727.057	18	1.17493
727.076	13	0.848564
727.094	12	0.78329
727.113	13	0.848564
727.132	30	1.95822
727.151	16	1.04439
727.17	7	0.456919
727.188	7	0.456919
727.207	15	0.979112
727.226	6	0.391645
727.245	8	0.522193
727.264	21	1.37076
727.282	18	1.17493
727.301	27	1.7624
727.32	16	1.04439
727.339	17	1.10966
727.358	33	2.15405
727.376	14	0.913838
727.395	5	0.326371
727.414	28	1.82768
727.433	27	1.7624
727.452	24	1.56658
727.47	13	0.848564
727.489	14	0.913838
727.508	13	0.848564
727.527	13	0.848564
727.546	7	0.456919
727.564	19	1.24021
727.583	8	0.522193
727.602	17	1.10966
727.621	24	1.56658
727.64	18	1.17493
727.659	38	2.48042
727.677	25	1.63185
727.696	6	0.391645
727.715	13	0.848564
727.734	10	0.652742
727.753	10	0.652742
727.771	4	0.261097
727.79	12	0.78329
727.809	34	2.21932
727.828	23	1.50131
727.847	8	0.522193
727.865	23	1.50131
727.884	30	1.95822
727.903	5	0.326371
727.922	22	1.43603
727.941	13	0.848564
727.959	28	1.82768
727.978	16	1.04439
727.997	24	1.56658
728.016	24	1.56658
728.035	36	2.34987
728.053	18	1.17493
728.072	23	1.50131
728.091	9	0.587467
728.11	41	2.67624
728.129	20	1.30548
728.147	12	0.78329
728.166	29	1.89295
728.185	48	3.13316
728.204	11	0.718016
728.223	20	1.30548
728.242	20	1.30548
728.26	7	0.456919
728.279	12	0.78329
728.298	19	1.24021
728.317	18	1.17493
728.336	14	0.913838
728.354	49	3.19843
728.373	32	2.08877
728.392	6	0.391645
728.411	10	0.652742
728.43	19	1.24021
728.448	15	0.979112
728.467	5	0.326371
728.486	16	1.04439
728.505	11	0.718016
728.524	25	1.63185
728.543	22	1.43603
728.561	27	1.7624
728.58	26	1.69713
728.599	41	2.67624
728.618	59	3.85117
728.637	34	2.21932
728.655	21	1.37076
728.674	22	1.43603
728.693	21	1.37076
728.712	37	2.41514
728.731	30	1.95822
728.75	45	2.93734
728.768	24	1.56658
728.787	29	1.89295
728.806	21	1.37076
728.825	29	1.89295
728.844	12	0.78329
728.862	6	0.391645
728.881	16	1.04439
728.9	11	0.718016
728.919	16	1.04439
728.938	22	1.43603
728.957	14	0.913838
728.975	23	1.50131
728.994	22	1.43603
729.013	22	1.43603
729.032	31	2.0235
729.051	16	1.04439
729.07	29	1.89295
729.088	23	1.50131
729.107	12	0.78329
729.126	25	1.63185
729.145	20	1.30548
729.164	12	0.78329
729.182	16	1.04439
729.201	25	1.63185
729.22	14	0.913838
729.239	9	0.587467
729.258	16	1.04439
729.277	13	0.848564
729.295	20	1.30548
729.314	22	1.43603
729.333	23	1.50131
729.352	16	1.04439
729.371	25	1.63185
729.39	26	1.69713
729.408	21	1.37076
729.427	9	0.587467
729.446	29	1.89295
729.465	12	0.78329
729.484	16	1.04439
729.502	26	1.69713
729.521	52	3.39426
729.54	25	1.63185
729.559	26	1.69713
729.578	13	0.848564
729.597	28	1.82768
729.615	23	1.50131
729.634	24	1.56658
729.653	40	2.61097
729.672	17	1.10966
729.691	16	1.04439
729.71	31	2.0235
729.728	45	2.93734
729.747	29	1.89295
729.766	16	1.04439
729.785	9	0.587467
729.804	22	1.43603
729.823	9	0.587467
729.841	7	0.456919
729.86	19	1.24021
729.879	17	1.10966
729.898	11	0.718016
729.917	9	0.587467
729.936	14	0.913838
729.954	6	0.391645
729.973	16	1.04439
729.992	8	0.522193
730.011	19	1.24021
730.03	20	1.30548
730.049	4	0.261097
730.067	15	0.979112
730.086	10	0.652742
730.105	10	0.652742
730.124	13	0.848564
730.143	18	1.17493
730.162	20	1.30548
730.18	28	1.82768
730.199	38	2.48042
730.218	24	1.56658
730.237	13	0.848564
730.256	14	0.913838
730.275	33	2.15405
730.293	35	2.2846
730.312	26	1.69713
730.331	15	0.979112
730.35	14	0.913838
730.369	14	0.913838
730.388	26	1.69713
730.407	25	1.63185
730.425	24	1.56658
730.444	24	1.56658
730.463	18	1.17493
730.482	6	0.391645
730.501	25	1.63185
730.52	9	0.587467
730.538	8	0.522193
730.557	23	1.50131
730.576	23	1.50131
730.595	3	0.195822
730.614	12	0.78329
730.633	19	1.24021
730.651	17	1.10966
730.67	9	0.587467
730.689	25	1.63185
730.708	22	1.43603
730.727	21	1.37076
730.746	11	0.718016
730.765	27	1.7624
730.783	31	2.0235
730.802	39	2.54569
730.821	23	1.50131
730.84	20	1.30548
730.859	25	1.63185
730.878	35	2.2846
730.896	13	0.848564
730.915	25	1.63185
730.934	16	1.04439
730.953	1	0.0652742
730.972	3	0.195822
730.991	8	0.522193
731.01	9	0.587467
731.028	17	1.10966
731.047	13	0.848564
731.066	5	0.326371
731.085	22	1.43603
731.104	33	2.15405
731.123	28	1.82768
731.141	41	2.67624
731.16	39	2.54569
731.179	12	0.78329
731.198	13	0.848564
731.217	4	0.261097
731.236	11	0.718016
731.255	10	0.652742
731.273	10	0.652742
731.292	11	0.718016
731.311	50	3.26371
731.33	46	3.00261
731.349	25	1.63185
731.368	19	1.24021
731.387	29	1.89295
731.405	20	1.30548
731.424	16	1.04439
731.443	15	0.979112
731.462	21	1.37076
731.481	21	1.37076
731.5	35	2.2846
731.519	23	1.50131
731.537	35	2.2846
731.556	30	1.95822
731.575	22	1.43603
731.594	28	1.82768
731.613	20	1.30548
731.632	17	1.10966
731.65	16	1.04439
731.669	9	0.587467
731.688	7	0.456919
731.707	18	1.17493
731.726	12	0.78329
731.745	32	2.08877
731.764	15	0.979112
731.782	6	0.391645
731.801	16	1.04439
731.82	23	1.50131
731.839	15	0.979112
731.858	17	1.10966
731.877	21	1.37076
731.896	19	1.24021
731.914	25	1.63185
731.933	7	0.456919
731.952	13	0.848564
731.971	5	0.326371
731.99	4	0.261097
732.009	13	0.848564
732.028	14	0.913838
732.047	13	0.848564
732.065	4	0.261097
732.084	15	0.979112
732.103	25	1.63185
732.122	19	1.24021
732.141	23	1.50131
732.16	29	1.89295
732.179	5	0.326371
732.197	16	1.04439
732.216	13	0.848564
732.235	10	0.652742
732.254	12	0.78329
732.273	10	0.652742
732.292	21	1.37076
732.311	19	1.24021
732.329	7	0.456919
732.348	23	1.50131
732.367	14	0.913838
732.386	21	1.37076
732.405	39	2.54569
732.424	30	1.95822
732.443	15	0.979112
732.462	17	1.10966
732.48	18	1.17493
732.499	42	2.74151
732.518	18	1.17493
732.537	6	0.391645
732.556	9	0.587467
732.575	7	0.456919
732.594	22	1.43603
732.612	13	0.848564
732.631	20	1.30548
732.65	14	0.913838
732.669	13	0.848564
732.688	12	0.78329
732.707	20	1.30548
732.726	14	0.913838
732.745	13	0.848564
732.763	9	0.587467
732.782	9	0.587467
732.801	21	1.37076
732.82	22	1.43603
732.839	34	2.21932
732.858	35	2.2846
732.877	13	0.848564
732.896	22	1.43603
732.914	23	1.50131
732.933	20	1.30548
732.952	18	1.17493
732.971	12	0.78329
732.99	14	0.913838
733.009	17	1.10966
733.028	13	0.848564
733.046	16	1.04439
733.065	17	1.10966
733.084	11	0.718016
733.103	8	0.522193
733.122	20	1.30548
733.141	13	0.848564
733.16	10	0.652742
733.179	9	0.587467
733.197	9	0.587467
733.216	6	0.391645
733.235	17	1.10966
733.254	8	0.522193
733.273	16	1.04439
733.292	17	1.10966
733.311	9	0.587467
733.33	16	1.04439
733.349	7	0.456919
733.367	16	1.04439
733.386	30	1.95822
733.405	16	1.04439
733.424	12	0.78329
733.443	5	0.326371
733.462	13	0.848564
733.481	9	0.587467
733.5	17	1.10966
733.518	13	0.848564
733.537	23	1.50131
733.556	25	1.63185
733.575	22	1.43603
733.594	20	1.30548
733.613	23	1.50131
733.632	27	1.7624
733.651	15	0.979112
733.669	10	0.652742
733.688	3	0.195822
733.707	16	1.04439
733.726	21	1.37076
733.745	18	1.17493
733.764	18	1.17493
733.783	22	1.43603
733.802	34	2.21932
733.821	12	0.78329
733.839	9	0.587467
733.858	12	0.78329
733.877	17	1.10966
733.896	11	0.718016
733.915	8	0.522193
733.934	26	1.69713
733.953	16	1.04439
733.972	18	1.17493
733.991	25	1.63185
734.009	17	1.10966
734.028	23	1.50131
734.047	24	1.56658
734.066	27	1.7624
734.085	7	0.456919
734.104	24	1.56658
734.123	19	1.24021
734.142	19	1.24021
734.16	10	0.652742
734.179	14	0.913838
734.198	7	0.456919
734.217	36	2.34987
734.236	11	0.718016
734.255	10	0.652742
734.274	4	0.261097
734.293	18	1.17493
734.312	20	1.30548
734.33	12	0.78329
734.349	18	1.17493
734.368	26	1.69713
734.387	17	1.10966
734.406	12	0.78329
734.425	28	1.82768
734.444	25	1.63185
734.463	51	3.32898
734.482	41	2.67624
734.501	17	1.10966
734.519	9	0.587467
734.538	14	0.913838
734.557	13	0.848564
734.576	19	1.24021
734.595	23	1.50131
734.614	25	1.63185
734.633	16	1.04439
734.652	24	1.56658
734.671	31	2.0235
734.689	16	1.04439
734.708	5	0.326371
734.727	9	0.587467
734.746	20	1.30548
734.765	29	1.89295
734.784	29	1.89295
734.803	8	0.522193
734.822	20	1.30548
734.841	13	0.848564
734.86	28	1.82768
734.878	23	1.50131
734.897	24	1.56658
734.916	11	0.718016
734.935	11	0.718016
734.954	10	0.652742
734.973	20	1.30548
734.992	11	0.718016
735.011	10	0.652742
735.03	13	0.848564
735.049	9	0.587467
735.067	10	0.652742
735.086	14	0.913838
735.105	18	1.17493
735.124	8	0.522193
735.143	21	1.37076
735.162	31	2.0235
735.181	28	1.82768
735.2	17	1.10966
735.219	7	0.456919
735.238	31	2.0235
735.256	51	3.32898
735.275	10	0.652742
735.294	11	0.718016
735.313	36	2.34987
735.332	30	1.95822
735.351	19	1.24021
735.37	34	2.21932
735.389	23	1.50131
735.408	9	0.587467
735.427	10	0.652742
735.445	16	1.04439
735.464	31	2.0235
735.483	15	0.979112
735.502	4	0.261097
735.521	5	0.326371
735.54	20	1.30548
735.559	41	2.67624
735.578	26	1.69713
735.597	28	1.82768
735.616	29	1.89295
735.635	31	2.0235
735.653	38	2.48042
735.672	29	1.89295
735.691	9	0.587467
735.71	11	0.718016
735.729	16	1.04439
735.748	9	0.587467
735.767	6	0.391645
735.786	21	1.37076
735.805	15	0.979112
735.824	6	0.391645
735.843	4	0.261097
735.861	5	0.326371
735.88	10	0.652742
735.899	21	1.37076
735.918	9	0.587467
735.937	21	1.37076
735.956	27	1.7624
735.975	32	2.08877
735.994	17	1.10966
736.013	28	1.82768
736.032	15	0.979112
736.051	4	0.261097
736.069	19	1.24021
736.088	8	0.522193
736.107	21	1.37076
736.126	3	0.195822
736.145	9	0.587467
736.164	14	0.913838
736.183	28	1.82768
736.202	27	1.7624
736.221	11	0.718016
736.24	20	1.30548
736.259	19	1.24021
736.278	32	2.08877
736.296	26	1.69713
736.315	18	1.17493
736.334	10	0.652742
736.353	11	0.718016
736.372	9	0.587467
736.391	18	1.17493
736.41	20	1.30548
736.429	15	0.979112
736.448	11	0.718016
736.467	13	0.848564
736.486	16	1.04439
736.505	14	0.913838
736.523	3	0.195822
736.542	21	1.37076
736.561	16	1.04439
736.58	18	1.17493
736.599	17	1.10966
736.618	11	0.718016
736.637	7	0.456919
736.656	10	0.652742
736.675	10	0.652742
736.694	16	1.04439
736.713	7	0.456919
736.732	11	0.718016
736.75	15	0.979112
736.769	37	2.41514
736.788	36	2.34987
736.807	18	1.17493
736.826	12	0.78329
736.845	7	0.456919
736.864	4	0.261097
736.883	20	1.30548
736.902	14	0.913838
736.921	15	0.979112
736.94	24	1.56658
736.959	12	0.78329
736.978	20	1.30548
736.996	30	1.95822
737.015	13	0.848564
737.034	7	0.456919
737.053	17	1.10966
737.072	25	1.63185
737.091	12	0.78329
737.11	8	0.522193
737.129	2	0.130548
737.148	18	1.17493
737.167	34	2.21932
737.186	27	1.7624
737.205	11	0.718016
737.224	24	1.56658
737.243	27	1.7624
737.261	7	0.456919
737.28	20	1.30548
737.299	11	0.718016
737.318	14	0.913838
[truncated: 78,444 more rows]

## Sheet: Fig1d
Fig1d
m/z	intensity	% intensity
700.003	19	0.992167
700.022	17	0.887728
700.04	36	1.8799
700.058	53	2.76762
700.077	25	1.30548
700.095	16	0.835509
700.114	36	1.8799
700.132	35	1.82768
700.151	21	1.09661
700.169	17	0.887728
700.188	53	2.76762
700.206	37	1.93211
700.224	21	1.09661
700.243	24	1.25326
700.261	27	1.40992
700.28	18	0.939948
700.298	24	1.25326
700.317	30	1.56658
700.335	46	2.40209
700.354	30	1.56658
700.372	16	0.835509
700.39	10	0.522193
700.409	14	0.73107
700.427	46	2.40209
700.446	53	2.76762
700.464	34	1.77546
700.483	29	1.51436
700.501	24	1.25326
700.52	32	1.67102
700.538	19	0.992167
700.556	30	1.56658
700.575	68	3.55091
700.593	37	1.93211
700.612	28	1.46214
700.63	43	2.24543
700.649	41	2.14099
700.667	35	1.82768
700.686	49	2.55875
700.704	37	1.93211
700.723	20	1.04439
700.741	27	1.40992
700.759	28	1.46214
700.778	36	1.8799
700.796	17	0.887728
700.815	30	1.56658
700.833	23	1.20104
700.852	24	1.25326
700.87	33	1.72324
700.889	36	1.8799
700.907	28	1.46214
700.926	20	1.04439
700.944	20	1.04439
700.962	24	1.25326
700.981	22	1.14883
700.999	25	1.30548
701.018	27	1.40992
701.036	9	0.469974
701.055	10	0.522193
701.073	31	1.6188
701.092	29	1.51436
701.11	18	0.939948
701.129	21	1.09661
701.147	34	1.77546
701.165	41	2.14099
701.184	25	1.30548
701.202	45	2.34987
701.221	33	1.72324
701.239	35	1.82768
701.258	50	2.61097
701.276	52	2.7154
701.295	49	2.55875
701.313	54	2.81984
701.332	46	2.40209
701.35	39	2.03655
701.369	33	1.72324
701.387	21	1.09661
701.405	28	1.46214
701.424	39	2.03655
701.442	40	2.08877
701.461	42	2.19321
701.479	23	1.20104
701.498	34	1.77546
701.516	20	1.04439
701.535	29	1.51436
701.553	16	0.835509
701.572	20	1.04439
701.59	16	0.835509
701.609	18	0.939948
701.627	36	1.8799
701.645	44	2.29765
701.664	42	2.19321
701.682	41	2.14099
701.701	28	1.46214
701.719	14	0.73107
701.738	23	1.20104
701.756	11	0.574413
701.775	17	0.887728
701.793	9	0.469974
701.812	17	0.887728
701.83	25	1.30548
701.849	19	0.992167
701.867	16	0.835509
701.885	16	0.835509
701.904	27	1.40992
701.922	19	0.992167
701.941	14	0.73107
701.959	34	1.77546
701.978	37	1.93211
701.996	15	0.78329
702.015	26	1.3577
702.033	23	1.20104
702.052	45	2.34987
702.07	46	2.40209
702.089	26	1.3577
702.107	31	1.6188
702.126	39	2.03655
702.144	35	1.82768
702.163	21	1.09661
702.181	21	1.09661
702.199	33	1.72324
702.218	41	2.14099
702.236	46	2.40209
702.255	38	1.98433
702.273	34	1.77546
702.292	25	1.30548
702.31	33	1.72324
702.329	12	0.626632
702.347	25	1.30548
702.366	12	0.626632
702.384	46	2.40209
702.403	32	1.67102
702.421	29	1.51436
702.44	61	3.18538
702.458	48	2.50653
702.477	52	2.7154
702.495	79	4.12533
702.513	58	3.02872
702.532	20	1.04439
702.55	31	1.6188
702.569	54	2.81984
702.587	49	2.55875
702.606	27	1.40992
702.624	17	0.887728
702.643	38	1.98433
702.661	25	1.30548
702.68	20	1.04439
702.698	16	0.835509
702.717	17	0.887728
702.735	15	0.78329
702.754	25	1.30548
702.772	19	0.992167
702.791	10	0.522193
702.809	35	1.82768
702.828	26	1.3577
702.846	11	0.574413
702.865	28	1.46214
702.883	20	1.04439
702.902	15	0.78329
702.92	20	1.04439
702.938	54	2.81984
702.957	39	2.03655
702.975	39	2.03655
702.994	16	0.835509
703.012	15	0.78329
703.031	16	0.835509
703.049	21	1.09661
703.068	34	1.77546
703.086	47	2.45431
703.105	39	2.03655
703.123	24	1.25326
703.142	55	2.87206
703.16	32	1.67102
703.179	21	1.09661
703.197	26	1.3577
703.216	26	1.3577
703.234	44	2.29765
703.253	22	1.14883
703.271	36	1.8799
703.29	23	1.20104
703.308	16	0.835509
703.327	35	1.82768
703.345	13	0.678851
703.364	38	1.98433
703.382	23	1.20104
703.401	29	1.51436
703.419	34	1.77546
703.438	42	2.19321
703.456	31	1.6188
703.475	23	1.20104
703.493	21	1.09661
703.512	20	1.04439
703.53	48	2.50653
703.548	59	3.08094
703.567	49	2.55875
703.585	28	1.46214
703.604	23	1.20104
703.622	39	2.03655
703.641	26	1.3577
703.659	23	1.20104
703.678	24	1.25326
703.696	31	1.6188
703.715	9	0.469974
703.733	32	1.67102
703.752	16	0.835509
703.77	32	1.67102
703.789	25	1.30548
703.807	10	0.522193
703.826	31	1.6188
703.844	36	1.8799
703.863	38	1.98433
703.881	23	1.20104
703.9	30	1.56658
703.918	39	2.03655
703.937	26	1.3577
703.955	25	1.30548
703.974	38	1.98433
703.992	25	1.30548
704.011	57	2.9765
704.029	34	1.77546
704.048	23	1.20104
704.066	12	0.626632
704.085	13	0.678851
704.103	14	0.73107
704.122	43	2.24543
704.14	44	2.29765
704.159	44	2.29765
704.177	20	1.04439
704.196	23	1.20104
704.214	8	0.417755
704.233	13	0.678851
704.251	20	1.04439
704.27	19	0.992167
704.288	25	1.30548
704.307	16	0.835509
704.325	12	0.626632
704.344	26	1.3577
704.362	23	1.20104
704.381	17	0.887728
704.399	26	1.3577
704.418	37	1.93211
704.436	40	2.08877
704.455	27	1.40992
704.473	40	2.08877
704.492	24	1.25326
704.51	49	2.55875
704.529	30	1.56658
704.547	25	1.30548
704.566	13	0.678851
704.584	23	1.20104
704.603	33	1.72324
704.621	33	1.72324
704.64	40	2.08877
704.658	16	0.835509
704.677	14	0.73107
704.695	38	1.98433
704.714	31	1.6188
704.732	28	1.46214
704.751	26	1.3577
704.769	15	0.78329
704.788	41	2.14099
704.806	39	2.03655
704.825	24	1.25326
704.843	26	1.3577
704.862	42	2.19321
704.88	31	1.6188
704.899	22	1.14883
704.917	36	1.8799
704.936	22	1.14883
704.954	48	2.50653
704.973	34	1.77546
704.991	32	1.67102
705.01	38	1.98433
705.028	31	1.6188
705.047	27	1.40992
705.065	14	0.73107
705.084	33	1.72324
705.102	48	2.50653
705.121	25	1.30548
705.139	20	1.04439
705.158	25	1.30548
705.176	25	1.30548
705.195	49	2.55875
705.213	45	2.34987
705.232	47	2.45431
705.251	54	2.81984
705.269	52	2.7154
705.288	35	1.82768
705.306	35	1.82768
705.325	15	0.78329
705.343	26	1.3577
705.362	22	1.14883
705.38	31	1.6188
705.399	33	1.72324
705.417	25	1.30548
705.436	24	1.25326
705.454	72	3.75979
705.473	58	3.02872
705.491	39	2.03655
705.51	47	2.45431
705.528	21	1.09661
705.547	45	2.34987
705.565	32	1.67102
705.584	35	1.82768
705.602	22	1.14883
705.621	22	1.14883
705.639	20	1.04439
705.658	16	0.835509
705.676	29	1.51436
705.695	26	1.3577
705.713	46	2.40209
705.732	46	2.40209
705.75	33	1.72324
705.769	35	1.82768
705.787	28	1.46214
705.806	34	1.77546
705.824	34	1.77546
705.843	56	2.92428
705.862	48	2.50653
705.88	30	1.56658
705.899	47	2.45431
705.917	27	1.40992
705.936	35	1.82768
705.954	14	0.73107
705.973	22	1.14883
705.991	28	1.46214
706.01	24	1.25326
706.028	47	2.45431
706.047	30	1.56658
706.065	20	1.04439
706.084	7	0.365535
706.102	31	1.6188
706.121	54	2.81984
706.139	30	1.56658
706.158	18	0.939948
706.176	25	1.30548
706.195	19	0.992167
706.213	27	1.40992
706.232	44	2.29765
706.25	35	1.82768
706.269	13	0.678851
706.288	33	1.72324
706.306	19	0.992167
706.325	15	0.78329
706.343	28	1.46214
706.362	37	1.93211
706.38	26	1.3577
706.399	18	0.939948
706.417	27	1.40992
706.436	30	1.56658
706.454	20	1.04439
706.473	17	0.887728
706.491	25	1.30548
706.51	20	1.04439
706.528	26	1.3577
706.547	37	1.93211
706.565	31	1.6188
706.584	29	1.51436
706.602	24	1.25326
706.621	49	2.55875
706.64	47	2.45431
706.658	52	2.7154
706.677	44	2.29765
706.695	46	2.40209
706.714	44	2.29765
706.732	25	1.30548
706.751	16	0.835509
706.769	22	1.14883
706.788	13	0.678851
706.806	13	0.678851
706.825	18	0.939948
706.843	16	0.835509
706.862	23	1.20104
706.88	43	2.24543
706.899	31	1.6188
706.918	25	1.30548
706.936	54	2.81984
706.955	43	2.24543
706.973	23	1.20104
706.992	23	1.20104
707.01	29	1.51436
707.029	28	1.46214
707.047	46	2.40209
707.066	33	1.72324
707.084	43	2.24543
707.103	48	2.50653
707.121	53	2.76762
707.14	45	2.34987
707.158	30	1.56658
707.177	33	1.72324
707.196	15	0.78329
707.214	25	1.30548
707.233	15	0.78329
707.251	19	0.992167
707.27	18	0.939948
707.288	22	1.14883
707.307	27	1.40992
707.325	24	1.25326
707.344	34	1.77546
707.362	29	1.51436
707.381	25	1.30548
707.399	26	1.3577
707.418	48	2.50653
707.437	34	1.77546
707.455	20	1.04439
707.474	36	1.8799
707.492	25	1.30548
707.511	12	0.626632
707.529	21	1.09661
707.548	27	1.40992
707.566	31	1.6188
707.585	34	1.77546
707.603	36	1.8799
707.622	22	1.14883
707.64	26	1.3577
707.659	32	1.67102
707.678	21	1.09661
707.696	10	0.522193
707.715	10	0.522193
707.733	14	0.73107
707.752	28	1.46214
707.77	42	2.19321
707.789	19	0.992167
707.807	26	1.3577
707.826	36	1.8799
707.844	41	2.14099
707.863	59	3.08094
707.882	26	1.3577
707.9	32	1.67102
707.919	34	1.77546
707.937	40	2.08877
707.956	17	0.887728
707.974	39	2.03655
707.993	22	1.14883
708.011	37	1.93211
708.03	27	1.40992
708.048	20	1.04439
708.067	24	1.25326
708.086	36	1.8799
708.104	20	1.04439
708.123	38	1.98433
708.141	36	1.8799
708.16	17	0.887728
708.178	21	1.09661
708.197	29	1.51436
708.215	38	1.98433
708.234	36	1.8799
708.253	18	0.939948
708.271	26	1.3577
708.29	19	0.992167
708.308	23	1.20104
708.327	16	0.835509
708.345	28	1.46214
708.364	14	0.73107
708.382	27	1.40992
708.401	12	0.626632
708.42	22	1.14883
708.438	25	1.30548
708.457	21	1.09661
708.475	19	0.992167
708.494	14	0.73107
708.512	40	2.08877
708.531	39	2.03655
708.549	26	1.3577
708.568	24	1.25326
708.586	23	1.20104
708.605	24	1.25326
708.624	33	1.72324
708.642	39	2.03655
708.661	18	0.939948
708.679	38	1.98433
708.698	41	2.14099
708.716	26	1.3577
708.735	28	1.46214
708.753	36	1.8799
708.772	20	1.04439
708.791	27	1.40992
708.809	15	0.78329
708.828	28	1.46214
708.846	20	1.04439
708.865	37	1.93211
708.883	13	0.678851
708.902	26	1.3577
708.921	17	0.887728
708.939	24	1.25326
708.958	16	0.835509
708.976	36	1.8799
708.995	21	1.09661
709.013	14	0.73107
709.032	32	1.67102
709.05	14	0.73107
709.069	7	0.365535
709.088	11	0.574413
709.106	28	1.46214
709.125	17	0.887728
709.143	29	1.51436
709.162	26	1.3577
709.18	21	1.09661
709.199	6	0.313316
709.218	17	0.887728
709.236	20	1.04439
709.255	27	1.40992
709.273	36	1.8799
709.292	33	1.72324
709.31	32	1.67102
709.329	33	1.72324
709.347	37	1.93211
709.366	18	0.939948
709.385	11	0.574413
709.403	22	1.14883
709.422	46	2.40209
709.44	49	2.55875
709.459	25	1.30548
709.477	10	0.522193
709.496	12	0.626632
709.515	15	0.78329
709.533	38	1.98433
709.552	23	1.20104
709.57	31	1.6188
709.589	37	1.93211
709.607	41	2.14099
709.626	33	1.72324
709.645	23	1.20104
709.663	18	0.939948
709.682	16	0.835509
709.7	22	1.14883
709.719	47	2.45431
709.737	38	1.98433
709.756	25	1.30548
709.775	8	0.417755
709.793	26	1.3577
709.812	24	1.25326
709.83	23	1.20104
709.849	10	0.522193
709.867	26	1.3577
709.886	43	2.24543
709.905	26	1.3577
709.923	27	1.40992
709.942	19	0.992167
709.96	18	0.939948
709.979	34	1.77546
709.997	30	1.56658
710.016	34	1.77546
710.035	21	1.09661
710.053	27	1.40992
710.072	27	1.40992
710.09	62	3.2376
710.109	30	1.56658
710.127	22	1.14883
710.146	13	0.678851
710.165	22	1.14883
710.183	28	1.46214
710.202	20	1.04439
710.22	17	0.887728
710.239	24	1.25326
710.257	36	1.8799
710.276	11	0.574413
710.295	29	1.51436
710.313	29	1.51436
710.332	46	2.40209
710.35	54	2.81984
710.369	31	1.6188
710.387	37	1.93211
710.406	26	1.3577
710.425	15	0.78329
710.443	23	1.20104
710.462	20	1.04439
710.48	29	1.51436
710.499	46	2.40209
710.518	39	2.03655
710.536	51	2.66319
710.555	39	2.03655
710.573	27	1.40992
710.592	16	0.835509
710.61	8	0.417755
710.629	27	1.40992
710.648	16	0.835509
710.666	35	1.82768
710.685	54	2.81984
710.703	32	1.67102
710.722	30	1.56658
710.741	31	1.6188
710.759	22	1.14883
710.778	13	0.678851
710.796	15	0.78329
710.815	13	0.678851
710.833	9	0.469974
710.852	11	0.574413
710.871	17	0.887728
710.889	13	0.678851
710.908	39	2.03655
710.926	31	1.6188
710.945	17	0.887728
710.964	26	1.3577
710.982	34	1.77546
711.001	27	1.40992
711.019	25	1.30548
711.038	30	1.56658
711.056	38	1.98433
711.075	21	1.09661
711.094	25	1.30548
711.112	18	0.939948
711.131	16	0.835509
711.149	24	1.25326
711.168	22	1.14883
711.187	31	1.6188
711.205	33	1.72324
711.224	26	1.3577
711.242	15	0.78329
711.261	17	0.887728
711.28	35	1.82768
711.298	13	0.678851
711.317	32	1.67102
711.335	59	3.08094
711.354	38	1.98433
711.373	14	0.73107
711.391	39	2.03655
711.41	45	2.34987
711.428	23	1.20104
711.447	10	0.522193
711.465	26	1.3577
711.484	37	1.93211
711.503	40	2.08877
711.521	11	0.574413
711.54	15	0.78329
711.558	30	1.56658
711.577	20	1.04439
711.596	14	0.73107
711.614	21	1.09661
711.633	21	1.09661
711.651	15	0.78329
711.67	27	1.40992
711.689	24	1.25326
711.707	35	1.82768
711.726	13	0.678851
711.744	24	1.25326
711.763	10	0.522193
711.782	24	1.25326
711.8	56	2.92428
711.819	57	2.9765
711.837	37	1.93211
711.856	17	0.887728
711.875	47	2.45431
711.893	26	1.3577
711.912	16	0.835509
711.93	20	1.04439
711.949	23	1.20104
711.968	15	0.78329
711.986	19	0.992167
712.005	15	0.78329
712.023	28	1.46214
712.042	65	3.39426
712.061	69	3.60313
712.079	60	3.13316
712.098	36	1.8799
712.116	21	1.09661
712.135	24	1.25326
712.154	17	0.887728
712.172	22	1.14883
712.191	15	0.78329
712.209	15	0.78329
712.228	8	0.417755
712.247	10	0.522193
712.265	21	1.09661
712.284	33	1.72324
712.302	25	1.30548
712.321	29	1.51436
712.34	29	1.51436
712.358	19	0.992167
712.377	45	2.34987
712.395	33	1.72324
712.414	17	0.887728
712.433	11	0.574413
712.451	7	0.365535
712.47	15	0.78329
712.488	17	0.887728
712.507	26	1.3577
712.526	27	1.40992
712.544	41	2.14099
712.563	31	1.6188
712.582	27	1.40992
712.6	36	1.8799
712.619	54	2.81984
712.637	37	1.93211
712.656	40	2.08877
712.675	40	2.08877
712.693	41	2.14099
712.712	49	2.55875
712.73	33	1.72324
712.749	14	0.73107
712.768	11	0.574413
712.786	24	1.25326
712.805	29	1.51436
712.823	26	1.3577
712.842	15	0.78329
712.861	21	1.09661
712.879	20	1.04439
712.898	19	0.992167
712.916	21	1.09661
712.935	44	2.29765
712.954	31	1.6188
712.972	17	0.887728
712.991	25	1.30548
713.01	28	1.46214
713.028	13	0.678851
713.047	14	0.73107
713.065	17	0.887728
713.084	22	1.14883
713.103	16	0.835509
713.121	40	2.08877
713.14	33	1.72324
713.158	10	0.522193
713.177	13	0.678851
713.196	8	0.417755
713.214	16	0.835509
713.233	39	2.03655
713.252	21	1.09661
713.27	47	2.45431
713.289	29	1.51436
713.307	21	1.09661
713.326	43	2.24543
713.345	28	1.46214
713.363	40	2.08877
713.382	39	2.03655
713.4	17	0.887728
713.419	28	1.46214
713.438	43	2.24543
713.456	39	2.03655
713.475	40	2.08877
713.494	39	2.03655
713.512	42	2.19321
713.531	40	2.08877
713.549	49	2.55875
713.568	30	1.56658
713.587	22	1.14883
713.605	28	1.46214
713.624	24	1.25326
713.643	26	1.3577
713.661	34	1.77546
713.68	43	2.24543
713.698	32	1.67102
713.717	23	1.20104
713.736	20	1.04439
713.754	16	0.835509
713.773	16	0.835509
713.792	42	2.19321
713.81	22	1.14883
713.829	25	1.30548
713.847	34	1.77546
713.866	20	1.04439
713.885	15	0.78329
713.903	24	1.25326
713.922	26	1.3577
713.941	44	2.29765
713.959	50	2.61097
713.978	49	2.55875
713.996	24	1.25326
714.015	23	1.20104
714.034	26	1.3577
714.052	40	2.08877
714.071	39	2.03655
714.09	33	1.72324
714.108	12	0.626632
714.127	38	1.98433
714.145	45	2.34987
714.164	31	1.6188
714.183	20	1.04439
714.201	41	2.14099
714.22	24	1.25326
714.239	13	0.678851
714.257	17	0.887728
714.276	10	0.522193
714.294	39	2.03655
714.313	35	1.82768
714.332	10	0.522193
714.35	19	0.992167
714.369	21	1.09661
714.388	19	0.992167
714.406	44	2.29765
714.425	26	1.3577
714.443	23	1.20104
714.462	34	1.77546
714.481	27	1.40992
714.499	44	2.29765
714.518	67	3.49869
714.537	36	1.8799
714.555	21	1.09661
714.574	30	1.56658
714.593	18	0.939948
714.611	14	0.73107
714.63	34	1.77546
714.648	37	1.93211
714.667	28	1.46214
714.686	41	2.14099
714.704	36	1.8799
714.723	52	2.7154
714.742	33	1.72324
714.76	26	1.3577
714.779	25	1.30548
714.798	18	0.939948
714.816	14	0.73107
714.835	6	0.313316
714.853	6	0.313316
714.872	28	1.46214
714.891	21	1.09661
714.909	25	1.30548
714.928	53	2.76762
714.947	35	1.82768
714.965	32	1.67102
714.984	12	0.626632
715.003	12	0.626632
715.021	11	0.574413
715.04	29	1.51436
715.058	27	1.40992
715.077	30	1.56658
715.096	20	1.04439
715.114	31	1.6188
715.133	18	0.939948
715.152	41	2.14099
715.17	33	1.72324
715.189	16	0.835509
715.208	16	0.835509
715.226	16	0.835509
715.245	25	1.30548
715.264	45	2.34987
715.282	34	1.77546
715.301	41	2.14099
715.319	49	2.55875
715.338	32	1.67102
715.357	21	1.09661
715.375	65	3.39426
715.394	31	1.6188
715.413	43	2.24543
715.431	14	0.73107
715.45	35	1.82768
715.469	32	1.67102
715.487	33	1.72324
715.506	43	2.24543
715.525	23	1.20104
715.543	23	1.20104
715.562	14	0.73107
715.58	18	0.939948
715.599	33	1.72324
715.618	21	1.09661
715.636	42	2.19321
715.655	25	1.30548
715.674	37	1.93211
715.692	19	0.992167
715.711	12	0.626632
715.73	14	0.73107
715.748	15	0.78329
715.767	20	1.04439
715.786	30	1.56658
715.804	24	1.25326
715.823	48	2.50653
715.842	51	2.66319
715.86	36	1.8799
715.879	24	1.25326
715.898	18	0.939948
715.916	32	1.67102
715.935	35	1.82768
715.953	33	1.72324
715.972	33	1.72324
715.991	21	1.09661
716.009	54	2.81984
716.028	30	1.56658
716.047	14	0.73107
716.065	16	0.835509
716.084	21	1.09661
716.103	17	0.887728
716.121	10	0.522193
716.14	9	0.469974
716.159	14	0.73107
716.177	18	0.939948
716.196	15	0.78329
716.215	20	1.04439
716.233	33	1.72324
716.252	36	1.8799
716.271	38	1.98433
716.289	25	1.30548
716.308	28	1.46214
716.327	28	1.46214
716.345	17	0.887728
716.364	16	0.835509
716.383	32	1.67102
716.401	14	0.73107
716.42	27	1.40992
716.439	18	0.939948
716.457	23	1.20104
716.476	29	1.51436
716.494	24	1.25326
716.513	41	2.14099
716.532	22	1.14883
716.55	28	1.46214
716.569	22	1.14883
716.588	60	3.13316
716.606	44	2.29765
716.625	26	1.3577
716.644	23	1.20104
716.662	32	1.67102
716.681	22	1.14883
716.7	45	2.34987
716.718	36	1.8799
716.737	20	1.04439
716.756	37	1.93211
716.774	28	1.46214
716.793	33	1.72324
716.812	21	1.09661
716.83	30	1.56658
716.849	27	1.40992
716.868	45	2.34987
716.886	44	2.29765
716.905	14	0.73107
716.924	21	1.09661
716.942	24	1.25326
716.961	31	1.6188
716.98	25	1.30548
716.998	35	1.82768
717.017	23	1.20104
717.036	29	1.51436
717.054	40	2.08877
717.073	26	1.3577
717.092	15	0.78329
717.11	11	0.574413
717.129	20	1.04439
717.148	31	1.6188
717.166	27	1.40992
717.185	21	1.09661
717.204	9	0.469974
717.222	16	0.835509
717.241	27	1.40992
717.26	40	2.08877
717.278	32	1.67102
717.297	39	2.03655
717.316	56	2.92428
717.334	40	2.08877
717.353	33	1.72324
717.372	27	1.40992
717.39	20	1.04439
717.409	17	0.887728
717.428	22	1.14883
717.446	32	1.67102
717.465	44	2.29765
717.484	31	1.6188
717.502	28	1.46214
717.521	36	1.8799
717.54	32	1.67102
717.558	22	1.14883
717.577	16	0.835509
717.596	60	3.13316
717.614	44	2.29765
717.633	23	1.20104
717.652	45	2.34987
717.67	27	1.40992
717.689	41	2.14099
717.708	51	2.66319
717.727	18	0.939948
717.745	27	1.40992
717.764	39	2.03655
717.783	24	1.25326
717.801	26	1.3577
717.82	8	0.417755
717.839	14	0.73107
717.857	19	0.992167
717.876	36	1.8799
717.895	15	0.78329
717.913	40	2.08877
717.932	34	1.77546
717.951	19	0.992167
717.969	24	1.25326
717.988	18	0.939948
718.007	13	0.678851
718.025	28	1.46214
718.044	20	1.04439
718.063	13	0.678851
718.081	14	0.73107
718.1	26	1.3577
718.119	20	1.04439
718.137	32	1.67102
718.156	18	0.939948
718.175	22	1.14883
718.193	19	0.992167
718.212	32	1.67102
718.231	45	2.34987
718.25	24	1.25326
718.268	14	0.73107
718.287	20	1.04439
718.306	18	0.939948
718.324	28	1.46214
718.343	36	1.8799
718.362	17	0.887728
718.38	19	0.992167
718.399	16	0.835509
718.418	28	1.46214
718.436	18	0.939948
718.455	10	0.522193
718.474	8	0.417755
718.492	33	1.72324
718.511	33	1.72324
718.53	18	0.939948
718.548	35	1.82768
718.567	40	2.08877
718.586	46	2.40209
718.605	33	1.72324
718.623	22	1.14883
718.642	20	1.04439
718.661	28	1.46214
718.679	28	1.46214
718.698	24	1.25326
718.717	32	1.67102
718.735	34	1.77546
718.754	18	0.939948
718.773	13	0.678851
718.791	20	1.04439
718.81	28	1.46214
718.829	19	0.992167
718.847	31	1.6188
718.866	35	1.82768
718.885	36	1.8799
718.904	72	3.75979
718.922	34	1.77546
718.941	12	0.626632
718.96	11	0.574413
718.978	16	0.835509
718.997	11	0.574413
719.016	27	1.40992
719.034	19	0.992167
719.053	32	1.67102
719.072	40	2.08877
719.09	34	1.77546
719.109	36	1.8799
719.128	14	0.73107
719.147	18	0.939948
719.165	26	1.3577
719.184	33	1.72324
719.203	43	2.24543
719.221	28	1.46214
719.24	34	1.77546
719.259	33	1.72324
719.277	22	1.14883
719.296	17	0.887728
719.315	14	0.73107
719.333	30	1.56658
719.352	30	1.56658
719.371	28	1.46214
719.39	30	1.56658
719.408	14	0.73107
719.427	30	1.56658
719.446	31	1.6188
719.464	34	1.77546
719.483	40	2.08877
719.502	14	0.73107
719.52	33	1.72324
719.539	36	1.8799
719.558	36	1.8799
719.577	25	1.30548
719.595	15	0.78329
719.614	22	1.14883
719.633	32	1.67102
719.651	33	1.72324
719.67	18	0.939948
719.689	32	1.67102
719.707	29	1.51436
719.726	29	1.51436
719.745	14	0.73107
719.764	20	1.04439
719.782	16	0.835509
719.801	38	1.98433
719.82	28	1.46214
719.838	18	0.939948
719.857	20	1.04439
719.876	35	1.82768
719.894	26	1.3577
719.913	19	0.992167
719.932	37	1.93211
719.951	27	1.40992
719.969	18	0.939948
719.988	32	1.67102
720.007	37	1.93211
720.025	14	0.73107
720.044	36	1.8799
720.063	22	1.14883
720.081	18	0.939948
720.1	14	0.73107
720.119	20	1.04439
720.138	49	2.55875
720.156	26	1.3577
720.175	47	2.45431
720.194	23	1.20104
720.212	18	0.939948
720.231	19	0.992167
720.25	21	1.09661
720.269	18	0.939948
720.287	9	0.469974
720.306	13	0.678851
720.325	13	0.678851
720.343	24	1.25326
720.362	27	1.40992
720.381	41	2.14099
720.4	33	1.72324
720.418	16	0.835509
720.437	8	0.417755
720.456	30	1.56658
720.474	23	1.20104
720.493	22	1.14883
720.512	24	1.25326
720.53	29	1.51436
720.549	20	1.04439
720.568	73	3.81201
720.587	37	1.93211
720.605	28	1.46214
720.624	45	2.34987
720.643	37	1.93211
720.661	21	1.09661
720.68	34	1.77546
720.699	33	1.72324
720.718	24	1.25326
720.736	28	1.46214
720.755	26	1.3577
720.774	32	1.67102
720.792	30	1.56658
720.811	29	1.51436
720.83	27	1.40992
720.849	28	1.46214
720.867	34	1.77546
720.886	36	1.8799
720.905	15	0.78329
720.923	25	1.30548
720.942	29	1.51436
720.961	29	1.51436
720.98	22	1.14883
720.998	33	1.72324
721.017	32	1.67102
721.036	51	2.66319
721.055	66	3.44648
721.073	21	1.09661
721.092	34	1.77546
721.111	20	1.04439
721.129	20	1.04439
721.148	46	2.40209
721.167	28	1.46214
721.186	9	0.469974
721.204	33	1.72324
721.223	35	1.82768
721.242	23	1.20104
721.26	11	0.574413
721.279	16	0.835509
721.298	28	1.46214
721.317	16	0.835509
721.335	25	1.30548
721.354	28	1.46214
721.373	28	1.46214
721.391	12	0.626632
721.41	33	1.72324
721.429	32	1.67102
721.448	39	2.03655
721.466	25	1.30548
721.485	18	0.939948
721.504	20	1.04439
721.523	33	1.72324
721.541	21	1.09661
721.56	22	1.14883
721.579	14	0.73107
721.597	40	2.08877
721.616	18	0.939948
721.635	22	1.14883
721.654	13	0.678851
721.672	29	1.51436
721.691	17	0.887728
721.71	22	1.14883
721.729	24	1.25326
721.747	41	2.14099
721.766	60	3.13316
721.785	52	2.7154
721.803	30	1.56658
721.822	35	1.82768
721.841	37	1.93211
721.86	19	0.992167
721.878	19	0.992167
721.897	24	1.25326
721.916	17	0.887728
721.935	9	0.469974
721.953	21	1.09661
721.972	7	0.365535
721.991	35	1.82768
722.009	36	1.8799
722.028	28	1.46214
722.047	23	1.20104
722.066	16	0.835509
722.084	40	2.08877
722.103	30	1.56658
722.122	38	1.98433
722.141	20	1.04439
722.159	21	1.09661
722.178	17	0.887728
722.197	28	1.46214
722.216	42	2.19321
722.234	27	1.40992
722.253	18	0.939948
722.272	28	1.46214
722.29	19	0.992167
722.309	30	1.56658
722.328	40	2.08877
722.347	28	1.46214
722.365	26	1.3577
722.384	17	0.887728
722.403	14	0.73107
722.422	17	0.887728
722.44	26	1.3577
722.459	23	1.20104
722.478	38	1.98433
722.497	28	1.46214
722.515	17	0.887728
722.534	38	1.98433
722.553	39	2.03655
722.572	30	1.56658
722.59	36	1.8799
722.609	40	2.08877
722.628	28	1.46214
722.646	29	1.51436
722.665	29	1.51436
722.684	51	2.66319
722.703	39	2.03655
722.721	33	1.72324
722.74	23	1.20104
722.759	29	1.51436
722.778	45	2.34987
722.796	30	1.56658
722.815	34	1.77546
722.834	38	1.98433
722.853	21	1.09661
722.871	48	2.50653
722.89	35	1.82768
722.909	19	0.992167
722.928	28	1.46214
722.946	13	0.678851
722.965	21	1.09661
722.984	37	1.93211
723.003	22	1.14883
723.021	25	1.30548
723.04	25	1.30548
723.059	20	1.04439
723.078	17	0.887728
723.096	30	1.56658
723.115	26	1.3577
723.134	26	1.3577
723.153	21	1.09661
723.171	19	0.992167
723.19	17	0.887728
723.209	16	0.835509
723.227	21	1.09661
723.246	47	2.45431
723.265	31	1.6188
723.284	31	1.6188
723.302	22	1.14883
723.321	14	0.73107
723.34	41	2.14099
723.359	29	1.51436
723.377	49	2.55875
723.396	32	1.67102
723.415	15	0.78329
723.434	17	0.887728
723.452	38	1.98433
723.471	26	1.3577
723.49	16	0.835509
723.509	38	1.98433
723.527	26	1.3577
723.546	12	0.626632
723.565	16	0.835509
723.584	31	1.6188
723.602	26	1.3577
723.621	19	0.992167
723.64	18	0.939948
723.659	27	1.40992
723.677	53	2.76762
723.696	48	2.50653
723.715	38	1.98433
723.734	35	1.82768
723.752	14	0.73107
723.771	33	1.72324
723.79	51	2.66319
723.809	33	1.72324
723.828	29	1.51436
723.846	37	1.93211
723.865	21	1.09661
723.884	23	1.20104
723.903	36	1.8799
723.921	33	1.72324
723.94	26	1.3577
723.959	18	0.939948
723.978	7	0.365535
723.996	12	0.626632
724.015	11	0.574413
724.034	10	0.522193
724.053	12	0.626632
724.071	20	1.04439
724.09	36	1.8799
724.109	42	2.19321
724.128	18	0.939948
724.146	19	0.992167
724.165	15	0.78329
724.184	14	0.73107
724.203	28	1.46214
724.221	17	0.887728
724.24	9	0.469974
724.259	15	0.78329
724.278	21	1.09661
724.296	12	0.626632
724.315	25	1.30548
724.334	42	2.19321
724.353	16	0.835509
724.371	31	1.6188
724.39	29	1.51436
724.409	43	2.24543
724.428	29	1.51436
724.447	29	1.51436
724.465	34	1.77546
724.484	51	2.66319
724.503	31	1.6188
724.522	17	0.887728
724.54	27	1.40992
724.559	21	1.09661
724.578	16	0.835509
724.597	15	0.78329
724.615	31	1.6188
724.634	29	1.51436
724.653	17	0.887728
724.672	19	0.992167
724.69	19	0.992167
724.709	17	0.887728
724.728	15	0.78329
724.747	21	1.09661
724.766	30	1.56658
724.784	28	1.46214
724.803	20	1.04439
724.822	30	1.56658
724.841	31	1.6188
724.859	28	1.46214
724.878	14	0.73107
724.897	18	0.939948
724.916	29	1.51436
724.934	33	1.72324
724.953	26	1.3577
724.972	33	1.72324
724.991	31	1.6188
725.01	18	0.939948
725.028	27	1.40992
725.047	24	1.25326
725.066	32	1.67102
725.085	18	0.939948
725.103	38	1.98433
725.122	38	1.98433
725.141	61	3.18538
725.16	48	2.50653
725.178	42	2.19321
725.197	30	1.56658
725.216	40	2.08877
725.235	33	1.72324
725.254	34	1.77546
725.272	21	1.09661
725.291	32	1.67102
725.31	26	1.3577
725.329	19	0.992167
725.347	9	0.469974
725.366	13	0.678851
725.385	45	2.34987
725.404	54	2.81984
725.423	39	2.03655
725.441	22	1.14883
725.46	28	1.46214
725.479	29	1.51436
725.498	23	1.20104
725.516	24	1.25326
725.535	39	2.03655
725.554	31	1.6188
725.573	40	2.08877
725.592	47	2.45431
725.61	27	1.40992
725.629	25	1.30548
725.648	49	2.55875
725.667	37	1.93211
725.685	49	2.55875
725.704	28	1.46214
725.723	24	1.25326
725.742	12	0.626632
725.761	29	1.51436
725.779	31	1.6188
725.798	13	0.678851
725.817	36	1.8799
725.836	17	0.887728
725.854	21	1.09661
725.873	26	1.3577
725.892	19	0.992167
725.911	37	1.93211
725.93	24	1.25326
725.948	16	0.835509
725.967	23	1.20104
725.986	15	0.78329
726.005	27	1.40992
726.023	33	1.72324
726.042	43	2.24543
726.061	19	0.992167
726.08	8	0.417755
726.099	18	0.939948
726.117	15	0.78329
726.136	16	0.835509
726.155	30	1.56658
726.174	15	0.78329
726.193	16	0.835509
726.211	19	0.992167
726.23	28	1.46214
726.249	40	2.08877
726.268	25	1.30548
726.286	22	1.14883
726.305	8	0.417755
726.324	31	1.6188
726.343	39	2.03655
726.362	29	1.51436
726.38	15	0.78329
726.399	26	1.3577
726.418	17	0.887728
726.437	30	1.56658
726.456	34	1.77546
726.474	29	1.51436
726.493	26	1.3577
726.512	21	1.09661
726.531	47	2.45431
726.549	33	1.72324
726.568	24	1.25326
726.587	22	1.14883
726.606	17	0.887728
726.625	28	1.46214
726.643	24	1.25326
726.662	36	1.8799
726.681	15	0.78329
726.7	18	0.939948
726.719	25	1.30548
726.737	24	1.25326
726.756	30	1.56658
726.775	27	1.40992
726.794	47	2.45431
726.813	22	1.14883
726.831	32	1.67102
726.85	18	0.939948
726.869	23	1.20104
726.888	36	1.8799
726.907	19	0.992167
726.925	40	2.08877
726.944	31	1.6188
726.963	34	1.77546
726.982	30	1.56658
727.001	27	1.40992
727.019	25	1.30548
727.038	28	1.46214
727.057	46	2.40209
727.076	29	1.51436
727.094	13	0.678851
727.113	17	0.887728
727.132	21	1.09661
727.151	23	1.20104
727.17	18	0.939948
727.188	9	0.469974
727.207	14	0.73107
727.226	23	1.20104
727.245	28	1.46214
727.264	25	1.30548
727.282	34	1.77546
727.301	24	1.25326
727.32	29	1.51436
727.339	26	1.3577
727.358	35	1.82768
727.376	20	1.04439
727.395	31	1.6188
727.414	28	1.46214
727.433	32	1.67102
727.452	30	1.56658
727.47	22	1.14883
727.489	25	1.30548
727.508	11	0.574413
727.527	51	2.66319
727.546	27	1.40992
727.564	22	1.14883
727.583	25	1.30548
727.602	24	1.25326
727.621	32	1.67102
727.64	13	0.678851
727.659	19	0.992167
727.677	28	1.46214
727.696	23	1.20104
727.715	18	0.939948
727.734	16	0.835509
727.753	12	0.626632
727.771	13	0.678851
727.79	7	0.365535
727.809	24	1.25326
727.828	38	1.98433
727.847	39	2.03655
727.865	28	1.46214
727.884	16	0.835509
727.903	21	1.09661
727.922	32	1.67102
727.941	28	1.46214
727.959	24	1.25326
727.978	25	1.30548
727.997	22	1.14883
728.016	21	1.09661
728.035	40	2.08877
728.053	23	1.20104
728.072	18	0.939948
728.091	17	0.887728
728.11	30	1.56658
728.129	20	1.04439
728.147	15	0.78329
728.166	20	1.04439
728.185	26	1.3577
728.204	26	1.3577
728.223	32	1.67102
728.242	27	1.40992
728.26	60	3.13316
728.279	37	1.93211
728.298	15	0.78329
728.317	29	1.51436
728.336	50	2.61097
728.354	24	1.25326
728.373	31	1.6188
728.392	35	1.82768
728.411	24	1.25326
728.43	19	0.992167
728.448	29	1.51436
728.467	23	1.20104
728.486	24	1.25326
728.505	20	1.04439
728.524	15	0.78329
728.543	23	1.20104
728.561	30	1.56658
728.58	28	1.46214
728.599	33	1.72324
728.618	34	1.77546
728.637	45	2.34987
728.655	44	2.29765
728.674	37	1.93211
728.693	27	1.40992
728.712	24	1.25326
728.731	64	3.34204
728.75	44	2.29765
728.768	27	1.40992
728.787	44	2.29765
728.806	47	2.45431
728.825	18	0.939948
728.844	18	0.939948
728.862	14	0.73107
728.881	24	1.25326
728.9	24	1.25326
728.919	30	1.56658
728.938	38	1.98433
728.957	40	2.08877
728.975	36	1.8799
728.994	34	1.77546
729.013	31	1.6188
729.032	32	1.67102
729.051	20	1.04439
729.07	35	1.82768
729.088	47	2.45431
729.107	37	1.93211
729.126	27	1.40992
729.145	28	1.46214
729.164	15	0.78329
729.182	20	1.04439
729.201	18	0.939948
729.22	27	1.40992
729.239	29	1.51436
729.258	25	1.30548
729.277	8	0.417755
729.295	20	1.04439
729.314	41	2.14099
729.333	49	2.55875
729.352	23	1.20104
729.371	33	1.72324
729.39	31	1.6188
729.408	21	1.09661
729.427	47	2.45431
729.446	31	1.6188
729.465	27	1.40992
729.484	41	2.14099
729.502	28	1.46214
729.521	41	2.14099
729.54	45	2.34987
729.559	44	2.29765
729.578	40	2.08877
729.597	55	2.87206
729.615	46	2.40209
729.634	12	0.626632
729.653	16	0.835509
729.672	22	1.14883
729.691	43	2.24543
729.71	27	1.40992
729.728	42	2.19321
729.747	31	1.6188
729.766	31	1.6188
729.785	21	1.09661
729.804	37	1.93211
729.823	28	1.46214
729.841	34	1.77546
729.86	27	1.40992
729.879	32	1.67102
729.898	17	0.887728
729.917	15	0.78329
729.936	17	0.887728
729.954	14	0.73107
729.973	21	1.09661
729.992	44	2.29765
730.011	32	1.67102
730.03	19	0.992167
730.049	22	1.14883
730.067	49	2.55875
730.086	37	1.93211
730.105	48	2.50653
730.124	18	0.939948
730.143	10	0.522193
730.162	52	2.7154
730.18	45	2.34987
730.199	54	2.81984
730.218	42	2.19321
730.237	52	2.7154
730.256	37	1.93211
730.275	34	1.77546
730.293	19	0.992167
730.312	20	1.04439
730.331	15	0.78329
730.35	20	1.04439
730.369	38	1.98433
730.388	22	1.14883
730.407	17	0.887728
730.425	37	1.93211
730.444	53	2.76762
730.463	21	1.09661
730.482	27	1.40992
730.501	20	1.04439
730.52	15	0.78329
730.538	33	1.72324
730.557	19	0.992167
730.576	30	1.56658
730.595	27	1.40992
730.614	30	1.56658
730.633	20	1.04439
730.651	20	1.04439
730.67	29	1.51436
730.689	18	0.939948
730.708	29	1.51436
730.727	21	1.09661
730.746	30	1.56658
730.765	15	0.78329
730.783	19	0.992167
730.802	18	0.939948
730.821	37	1.93211
730.84	18	0.939948
730.859	24	1.25326
730.878	15	0.78329
730.896	21	1.09661
730.915	20	1.04439
730.934	25	1.30548
730.953	15	0.78329
730.972	24	1.25326
730.991	8	0.417755
731.01	22	1.14883
731.028	22	1.14883
731.047	15	0.78329
731.066	32	1.67102
731.085	27	1.40992
731.104	35	1.82768
731.123	45	2.34987
731.141	30	1.56658
731.16	18	0.939948
731.179	20	1.04439
731.198	13	0.678851
731.217	15	0.78329
731.236	23	1.20104
731.255	20	1.04439
731.273	37	1.93211
731.292	42	2.19321
731.311	25	1.30548
731.33	8	0.417755
731.349	22	1.14883
731.368	11	0.574413
731.387	25	1.30548
731.405	52	2.7154
731.424	29	1.51436
731.443	18	0.939948
731.462	22	1.14883
731.481	34	1.77546
731.5	39	2.03655
731.519	42	2.19321
731.537	49	2.55875
731.556	42	2.19321
731.575	25	1.30548
731.594	13	0.678851
731.613	20	1.04439
731.632	36	1.8799
731.65	32	1.67102
731.669	42	2.19321
731.688	61	3.18538
731.707	60	3.13316
731.726	51	2.66319
731.745	20	1.04439
731.764	12	0.626632
731.782	54	2.81984
731.801	42	2.19321
731.82	31	1.6188
731.839	30	1.56658
731.858	11	0.574413
731.877	26	1.3577
731.896	47	2.45431
731.914	38	1.98433
731.933	14	0.73107
731.952	18	0.939948
731.971	24	1.25326
731.99	12	0.626632
732.009	34	1.77546
732.028	27	1.40992
732.047	13	0.678851
732.065	15	0.78329
732.084	15	0.78329
732.103	17	0.887728
732.122	15	0.78329
732.141	15	0.78329
732.16	19	0.992167
732.179	18	0.939948
732.197	15	0.78329
732.216	15	0.78329
732.235	18	0.939948
732.254	54	2.81984
732.273	24	1.25326
732.292	31	1.6188
732.311	43	2.24543
732.329	35	1.82768
732.348	22	1.14883
732.367	39	2.03655
732.386	43	2.24543
732.405	33	1.72324
732.424	15	0.78329
732.443	11	0.574413
732.462	19	0.992167
732.48	40	2.08877
732.499	34	1.77546
732.518	22	1.14883
732.537	30	1.56658
732.556	40	2.08877
732.575	27	1.40992
732.594	38	1.98433
732.612	28	1.46214
732.631	23	1.20104
732.65	18	0.939948
732.669	12	0.626632
732.688	30	1.56658
732.707	9	0.469974
732.726	7	0.365535
732.745	27	1.40992
732.763	19	0.992167
732.782	11	0.574413
732.801	14	0.73107
732.82	17	0.887728
732.839	11	0.574413
732.858	22	1.14883
732.877	48	2.50653
732.896	23	1.20104
732.914	18	0.939948
732.933	16	0.835509
732.952	25	1.30548
732.971	35	1.82768
732.99	48	2.50653
733.009	34	1.77546
733.028	19	0.992167
733.046	14	0.73107
733.065	14	0.73107
733.084	38	1.98433
733.103	20	1.04439
733.122	13	0.678851
733.141	11	0.574413
733.16	17	0.887728
733.179	24	1.25326
733.197	31	1.6188
733.216	16	0.835509
733.235	14	0.73107
733.254	22	1.14883
733.273	14	0.73107
733.292	33	1.72324
733.311	15	0.78329
733.33	15	0.78329
733.349	27	1.40992
733.367	19	0.992167
733.386	36	1.8799
733.405	30	1.56658
733.424	47	2.45431
733.443	54	2.81984
733.462	34	1.77546
733.481	31	1.6188
733.5	41	2.14099
733.518	35	1.82768
733.537	17	0.887728
733.556	13	0.678851
733.575	14	0.73107
733.594	35	1.82768
733.613	24	1.25326
733.632	33	1.72324
733.651	13	0.678851
733.669	23	1.20104
733.688	12	0.626632
733.707	8	0.417755
733.726	21	1.09661
733.745	10	0.522193
733.764	22	1.14883
733.783	16	0.835509
733.802	36	1.8799
733.821	44	2.29765
733.839	24	1.25326
733.858	23	1.20104
733.877	21	1.09661
733.896	17	0.887728
733.915	21	1.09661
733.934	8	0.417755
733.953	33	1.72324
733.972	29	1.51436
733.991	40	2.08877
734.009	50	2.61097
734.028	29	1.51436
734.047	35	1.82768
734.066	38	1.98433
734.085	26	1.3577
734.104	11	0.574413
734.123	16	0.835509
734.142	21	1.09661
734.16	25	1.30548
734.179	10	0.522193
734.198	11	0.574413
734.217	27	1.40992
734.236	38	1.98433
734.255	41	2.14099
734.274	19	0.992167
734.293	40	2.08877
734.312	52	2.7154
734.33	18	0.939948
734.349	17	0.887728
734.368	8	0.417755
734.387	24	1.25326
734.406	21	1.09661
734.425	23	1.20104
734.444	43	2.24543
734.463	14	0.73107
734.482	25	1.30548
734.501	28	1.46214
734.519	32	1.67102
734.538	20	1.04439
734.557	24	1.25326
734.576	26	1.3577
734.595	15	0.78329
734.614	31	1.6188
734.633	26	1.3577
734.652	29	1.51436
734.671	30	1.56658
734.689	25	1.30548
734.708	22	1.14883
734.727	7	0.365535
734.746	15	0.78329
734.765	25	1.30548
734.784	20	1.04439
734.803	32	1.67102
734.822	29	1.51436
734.841	36	1.8799
734.86	55	2.87206
734.878	20	1.04439
734.897	49	2.55875
734.916	28	1.46214
734.935	31	1.6188
734.954	7	0.365535
734.973	14	0.73107
734.992	49	2.55875
735.011	17	0.887728
735.03	7	0.365535
735.049	25	1.30548
735.067	43	2.24543
735.086	25	1.30548
735.105	26	1.3577
735.124	38	1.98433
735.143	18	0.939948
735.162	6	0.313316
735.181	19	0.992167
735.2	13	0.678851
735.219	21	1.09661
735.238	30	1.56658
735.256	23	1.20104
735.275	34	1.77546
735.294	16	0.835509
735.313	30	1.56658
735.332	24	1.25326
735.351	36	1.8799
735.37	28	1.46214
735.389	33	1.72324
735.408	55	2.87206
735.427	45	2.34987
735.445	47	2.45431
735.464	31	1.6188
735.483	25	1.30548
735.502	20	1.04439
735.521	37	1.93211
735.54	28	1.46214
735.559	22	1.14883
735.578	38	1.98433
735.597	25	1.30548
735.616	20	1.04439
735.635	20	1.04439
735.653	38	1.98433
735.672	28	1.46214
735.691	21	1.09661
735.71	33	1.72324
735.729	23	1.20104
735.748	13	0.678851
735.767	24	1.25326
735.786	17	0.887728
735.805	32	1.67102
735.824	17	0.887728
735.843	30	1.56658
735.861	60	3.13316
735.88	43	2.24543
735.899	33	1.72324
735.918	33	1.72324
735.937	20	1.04439
735.956	21	1.09661
735.975	40	2.08877
735.994	39	2.03655
736.013	20	1.04439
736.032	26	1.3577
736.051	31	1.6188
736.069	26	1.3577
736.088	23	1.20104
736.107	59	3.08094
736.126	47	2.45431
736.145	28	1.46214
736.164	38	1.98433
736.183	9	0.469974
736.202	19	0.992167
736.221	7	0.365535
736.24	34	1.77546
736.259	29	1.51436
736.278	10	0.522193
736.296	27	1.40992
736.315	29	1.51436
736.334	41	2.14099
736.353	48	2.50653
736.372	38	1.98433
736.391	39	2.03655
736.41	53	2.76762
736.429	39	2.03655
736.448	54	2.81984
736.467	25	1.30548
736.486	34	1.77546
736.505	47	2.45431
736.523	12	0.626632
736.542	12	0.626632
736.561	30	1.56658
736.58	22	1.14883
736.599	27	1.40992
736.618	35	1.82768
736.637	22	1.14883
736.656	30	1.56658
736.675	35	1.82768
736.694	30	1.56658
736.713	30	1.56658
736.732	25	1.30548
736.75	18	0.939948
736.769	24	1.25326
736.788	24	1.25326
736.807	19	0.992167
736.826	18	0.939948
736.845	17	0.887728
736.864	19	0.992167
736.883	28	1.46214
736.902	23	1.20104
736.921	34	1.77546
736.94	34	1.77546
736.959	47	2.45431
736.978	50	2.61097
736.996	27	1.40992
737.015	27	1.40992
737.034	18	0.939948
737.053	10	0.522193
737.072	33	1.72324
737.091	18	0.939948
737.11	41	2.14099
737.129	34	1.77546
737.148	37	1.93211
737.167	36	1.8799
737.186	40	2.08877
737.205	20	1.04439
737.224	26	1.3577
737.243	12	0.626632
737.261	21	1.09661
737.28	14	0.73107
737.299	14	0.73107
737.318	20	1.04439
[truncated: 78,444 more rows]

## Sheet: Fig2d
F
				Fig2d

## Sheet: Fig5c
				Fig5c

## Sheet: Fig5d
		Fig5d
											input

## Sheet: Fig6c
Fig6c
	unacetylated				partially acetylated
m/z	intensity	% intensity		m/z	intensity	% intensity
700.003	13	1.08333		700.003	19	1.58333
700.022	20	1.66667		700.022	23	1.91667
700.04	7	0.583333		700.04	9	0.75
700.058	10	0.833333		700.058	12	1
700.077	19	1.58333		700.077	21	1.75
700.095	7	0.583333		700.095	24	2
700.114	7	0.583333		700.114	19	1.58333
700.132	32	2.66667		700.132	17	1.41667
700.151	21	1.75		700.151	10	0.833333
700.169	8	0.666667		700.169	13	1.08333
700.188	2	0.166667		700.188	20	1.66667
700.206	4	0.333333		700.206	31	2.58333
700.224	7	0.583333		700.224	21	1.75
700.243	2	0.166667		700.243	25	2.08333
700.261	7	0.583333		700.261	33	2.75
700.28	13	1.08333		700.28	30	2.5
700.298	17	1.41667		700.298	18	1.5
700.317	26	2.16667		700.317	9	0.75
700.335	12	1		700.335	11	0.916667
700.354	1	0.0833333		700.354	10	0.833333
700.372	2	0.166667		700.372	15	1.25
700.39	9	0.75		700.39	20	1.66667
700.409	12	1		700.409	25	2.08333
700.427	19	1.58333		700.427	14	1.16667
700.446	17	1.41667		700.446	17	1.41667
700.464	19	1.58333		700.464	34	2.83333
700.483	29	2.41667		700.483	39	3.25
700.501	5	0.416667		700.501	20	1.66667
700.52	14	1.16667		700.52	21	1.75
700.538	27	2.25		700.538	25	2.08333
700.556	16	1.33333		700.556	39	3.25
700.575	25	2.08333		700.575	43	3.58333
700.593	27	2.25		700.593	27	2.25
700.612	20	1.66667		700.612	22	1.83333
700.63	10	0.833333		700.63	40	3.33333
700.649	16	1.33333		700.649	29	2.41667
700.667	5	0.416667		700.667	16	1.33333
700.686	9	0.75		700.686	37	3.08333
700.704	9	0.75		700.704	36	3
700.723	8	0.666667		700.723	24	2
700.741	8	0.666667		700.741	19	1.58333
700.759	18	1.5		700.759	19	1.58333
700.778	8	0.666667		700.778	21	1.75
700.796	11	0.916667		700.796	18	1.5
700.815	8	0.666667		700.815	32	2.66667
700.833	10	0.833333		700.833	29	2.41667
700.852	15	1.25		700.852	22	1.83333
700.87	9	0.75		700.87	4	0.333333
700.889	10	0.833333		700.889	20	1.66667
700.907	23	1.91667		700.907	14	1.16667
700.926	24	2		700.926	26	2.16667
700.944	17	1.41667		700.944	43	3.58333
700.962	10	0.833333		700.962	22	1.83333
700.981	2	0.166667		700.981	20	1.66667
700.999	5	0.416667		700.999	11	0.916667
701.018	6	0.5		701.018	8	0.666667
701.036	13	1.08333		701.036	9	0.75
701.055	10	0.833333		701.055	9	0.75
701.073	16	1.33333		701.073	12	1
701.092	21	1.75		701.092	4	0.333333
701.11	10	0.833333		701.11	15	1.25
701.129	11	0.916667		701.129	30	2.5
701.147	6	0.5		701.147	26	2.16667
701.165	12	1		701.165	24	2
701.184	19	1.58333		701.184	6	0.5
701.202	7	0.583333		701.202	13	1.08333
701.221	14	1.16667		701.221	29	2.41667
701.239	12	1		701.239	49	4.08333
701.258	7	0.583333		701.258	33	2.75
701.276	4	0.333333		701.276	36	3
701.295	31	2.58333		701.295	25	2.08333
701.313	11	0.916667		701.313	25	2.08333
701.332	11	0.916667		701.332	11	0.916667
701.35	5	0.416667		701.35	21	1.75
701.369	10	0.833333		701.369	10	0.833333
701.387	11	0.916667		701.387	10	0.833333
701.405	4	0.333333		701.405	13	1.08333
701.424	11	0.916667		701.424	1	0.0833333
701.442	7	0.583333		701.442	30	2.5
701.461	24	2		701.461	19	1.58333
701.479	40	3.33333		701.479	13	1.08333
701.498	31	2.58333		701.498	8	0.666667
701.516	10	0.833333		701.516	18	1.5
701.535	4	0.333333		701.535	15	1.25
701.553	11	0.916667		701.553	47	3.91667
701.572	19	1.58333		701.572	22	1.83333
701.59	9	0.75		701.59	8	0.666667
701.609	3	0.25		701.609	26	2.16667
701.627	9	0.75		701.627	17	1.41667
701.645	10	0.833333		701.645	17	1.41667
701.664	4	0.333333		701.664	12	1
701.682	6	0.5		701.682	40	3.33333
701.701	3	0.25		701.701	44	3.66667
701.719	12	1		701.719	27	2.25
701.738	7	0.583333		701.738	21	1.75
701.756	12	1		701.756	14	1.16667
701.775	7	0.583333		701.775	17	1.41667
701.793	7	0.583333		701.793	22	1.83333
701.812	8	0.666667		701.812	8	0.666667
701.83	5	0.416667		701.83	12	1
701.849	10	0.833333		701.849	22	1.83333
701.867	5	0.416667		701.867	14	1.16667
701.885	2	0.166667		701.885	24	2
701.904	11	0.916667		701.904	22	1.83333
701.922	8	0.666667		701.922	5	0.416667
701.941	1	0.0833333		701.941	41	3.41667
701.959	8	0.666667		701.959	38	3.16667
701.978	15	1.25		701.978	7	0.583333
701.996	11	0.916667		701.996	12	1
702.015	6	0.5		702.015	20	1.66667
702.033	6	0.5		702.033	33	2.75
702.052	3	0.25		702.052	14	1.16667
702.07	14	1.16667		702.07	15	1.25
702.089	6	0.5		702.089	8	0.666667
702.107	5	0.416667		702.107	23	1.91667
702.126	7	0.583333		702.126	36	3
702.144	6	0.5		702.144	10	0.833333
702.163	18	1.5		702.163	11	0.916667
702.181	25	2.08333		702.181	13	1.08333
702.199	13	1.08333		702.199	25	2.08333
702.218	10	0.833333		702.218	13	1.08333
702.236	1	0.0833333		702.236	18	1.5
702.255	5	0.416667		702.255	29	2.41667
702.273	7	0.583333		702.273	15	1.25
702.292	13	1.08333		702.292	8	0.666667
702.31	14	1.16667		702.31	23	1.91667
702.329	18	1.5		702.329	10	0.833333
702.347	3	0.25		702.347	13	1.08333
702.366	7	0.583333		702.366	18	1.5
702.384	9	0.75		702.384	18	1.5
702.403	8	0.666667		702.403	35	2.91667
702.421	1	0.0833333		702.421	7	0.583333
702.44	2	0.166667		702.44	6	0.5
702.458	7	0.583333		702.458	17	1.41667
702.477	10	0.833333		702.477	28	2.33333
702.495	9	0.75		702.495	22	1.83333
702.513	9	0.75		702.513	22	1.83333
702.532	11	0.916667		702.532	24	2
702.55	5	0.416667		702.55	26	2.16667
702.569	6	0.5		702.569	25	2.08333
702.587	16	1.33333		702.587	13	1.08333
702.606	17	1.41667		702.606	10	0.833333
702.624	9	0.75		702.624	19	1.58333
702.643	20	1.66667		702.643	20	1.66667
702.661	4	0.333333		702.661	23	1.91667
702.68	9	0.75		702.68	18	1.5
702.698	5	0.416667		702.698	11	0.916667
702.717	1	0.0833333		702.717	22	1.83333
702.735	3	0.25		702.735	47	3.91667
702.754	9	0.75		702.754	25	2.08333
702.772	26	2.16667		702.772	14	1.16667
702.791	30	2.5		702.791	21	1.75
702.809	13	1.08333		702.809	15	1.25
702.828	14	1.16667		702.828	36	3
702.846	12	1		702.846	33	2.75
702.865	20	1.66667		702.865	15	1.25
702.883	4	0.333333		702.883	16	1.33333
702.902	8	0.666667		702.902	23	1.91667
702.92	4	0.333333		702.92	27	2.25
702.938	12	1		702.938	25	2.08333
702.957	12	1		702.957	37	3.08333
702.975	7	0.583333		702.975	12	1
702.994	7	0.583333		702.994	10	0.833333
703.012	7	0.583333		703.012	30	2.5
703.031	10	0.833333		703.031	8	0.666667
703.049	7	0.583333		703.049	23	1.91667
703.068	3	0.25		703.068	11	0.916667
703.086	12	1		703.086	29	2.41667
703.105	10	0.833333		703.105	11	0.916667
703.123	16	1.33333		703.123	10	0.833333
703.142	9	0.75		703.142	9	0.75
703.16	11	0.916667		703.16	13	1.08333
703.179	12	1		703.179	13	1.08333
703.197	8	0.666667		703.197	11	0.916667
703.216	12	1		703.216	19	1.58333
703.234	11	0.916667		703.234	14	1.16667
703.253	23	1.91667		703.253	53	4.41667
703.271	16	1.33333		703.271	20	1.66667
703.29	21	1.75		703.29	15	1.25
703.308	17	1.41667		703.308	10	0.833333
703.327	20	1.66667		703.327	44	3.66667
703.345	15	1.25		703.345	25	2.08333
703.364	14	1.16667		703.364	13	1.08333
703.382	12	1		703.382	28	2.33333
703.401	12	1		703.401	10	0.833333
703.419	10	0.833333		703.419	30	2.5
703.438	15	1.25		703.438	23	1.91667
703.456	15	1.25		703.456	11	0.916667
703.475	23	1.91667		703.475	31	2.58333
703.493	7	0.583333		703.493	19	1.58333
703.512	7	0.583333		703.512	10	0.833333
703.53	21	1.75		703.53	13	1.08333
703.548	28	2.33333		703.548	14	1.16667
703.567	10	0.833333		703.567	17	1.41667
703.585	15	1.25		703.585	11	0.916667
703.604	9	0.75		703.604	30	2.5
703.622	19	1.58333		703.622	37	3.08333
703.641	28	2.33333		703.641	13	1.08333
703.659	25	2.08333		703.659	20	1.66667
703.678	14	1.16667		703.678	26	2.16667
703.696	9	0.75		703.696	28	2.33333
703.715	15	1.25		703.715	14	1.16667
703.733	4	0.333333		703.733	18	1.5
703.752	8	0.666667		703.752	16	1.33333
703.77	3	0.25		703.77	26	2.16667
703.789	3	0.25		703.789	48	4
703.807	9	0.75		703.807	18	1.5
703.826	11	0.916667		703.826	23	1.91667
703.844	20	1.66667		703.844	37	3.08333
703.863	12	1		703.863	17	1.41667
703.881	9	0.75		703.881	26	2.16667
703.9	13	1.08333		703.9	20	1.66667
703.918	5	0.416667		703.918	5	0.416667
703.937	4	0.333333		703.937	6	0.5
703.955	8	0.666667		703.955	9	0.75
703.974	17	1.41667		703.974	8	0.666667
703.992	17	1.41667		703.992	19	1.58333
704.011	4	0.333333		704.011	11	0.916667
704.029	4	0.333333		704.029	1	0.0833333
704.048	7	0.583333		704.048	12	1
704.066	2	0.166667		704.066	21	1.75
704.085	2	0.166667		704.085	16	1.33333
704.103	7	0.583333		704.103	19	1.58333
704.122	5	0.416667		704.122	25	2.08333
704.14	9	0.75		704.14	36	3
704.159	11	0.916667		704.159	30	2.5
704.177	6	0.5		704.177	21	1.75
704.196	12	1		704.196	13	1.08333
704.214	9	0.75		704.214	8	0.666667
704.233	17	1.41667		704.233	16	1.33333
704.251	12	1		704.251	15	1.25
704.27	3	0.25		704.27	17	1.41667
704.288	7	0.583333		704.288	15	1.25
704.307	7	0.583333		704.307	20	1.66667
704.325	1	0.0833333		704.325	33	2.75
704.344	3	0.25		704.344	17	1.41667
704.362	6	0.5		704.362	15	1.25
704.381	9	0.75		704.381	15	1.25
704.399	10	0.833333		704.399	21	1.75
704.418	5	0.416667		704.418	20	1.66667
704.436	16	1.33333		704.436	26	2.16667
704.455	9	0.75		704.455	14	1.16667
704.473	4	0.333333		704.473	8	0.666667
704.492	3	0.25		704.492	10	0.833333
704.51	5	0.416667		704.51	49	4.08333
704.529	8	0.666667		704.529	23	1.91667
704.547	11	0.916667		704.547	28	2.33333
704.566	26	2.16667		704.566	40	3.33333
704.584	24	2		704.584	25	2.08333
704.603	14	1.16667		704.603	30	2.5
704.621	12	1		704.621	10	0.833333
704.64	12	1		704.64	18	1.5
704.658	12	1		704.658	36	3
704.677	2	0.166667		704.677	40	3.33333
704.695	7	0.583333		704.695	30	2.5
704.714	16	1.33333		704.714	25	2.08333
704.732	8	0.666667		704.732	18	1.5
704.751	8	0.666667		704.751	14	1.16667
704.769	8	0.666667		704.769	6	0.5
704.788	4	0.333333		704.788	3	0.25
704.806	8	0.666667		704.806	8	0.666667
704.825	10	0.833333		704.825	25	2.08333
704.843	17	1.41667		704.843	10	0.833333
704.862	25	2.08333		704.862	20	1.66667
704.88	9	0.75		704.88	17	1.41667
704.899	8	0.666667		704.899	34	2.83333
704.917	10	0.833333		704.917	11	0.916667
704.936	9	0.75		704.936	5	0.416667
704.954	4	0.333333		704.954	9	0.75
704.973	22	1.83333		704.973	19	1.58333
704.991	23	1.91667		704.991	22	1.83333
705.01	7	0.583333		705.01	25	2.08333
705.028	17	1.41667		705.028	24	2
705.047	7	0.583333		705.047	34	2.83333
705.065	9	0.75		705.065	9	0.75
705.084	4	0.333333		705.084	18	1.5
705.102	12	1		705.102	13	1.08333
705.121	10	0.833333		705.121	17	1.41667
705.139	9	0.75		705.139	18	1.5
705.158	10	0.833333		705.158	21	1.75
705.176	25	2.08333		705.176	38	3.16667
705.195	24	2		705.195	22	1.83333
705.213	10	0.833333		705.213	21	1.75
705.232	20	1.66667		705.232	29	2.41667
705.251	12	1		705.251	38	3.16667
705.269	9	0.75		705.269	18	1.5
705.288	4	0.333333		705.288	12	1
705.306	7	0.583333		705.306	10	0.833333
705.325	23	1.91667		705.325	10	0.833333
705.343	18	1.5		705.343	12	1
705.362	10	0.833333		705.362	20	1.66667
705.38	23	1.91667		705.38	16	1.33333
705.399	13	1.08333		705.399	25	2.08333
705.417	8	0.666667		705.417	19	1.58333
705.436	23	1.91667		705.436	15	1.25
705.454	11	0.916667		705.454	18	1.5
705.473	2	0.166667		705.473	19	1.58333
705.491	5	0.416667		705.491	10	0.833333
705.51	9	0.75		705.51	13	1.08333
705.528	16	1.33333		705.528	17	1.41667
705.547	18	1.5		705.547	9	0.75
705.565	6	0.5		705.565	8	0.666667
705.584	2	0.166667		705.584	6	0.5
705.602	16	1.33333		705.602	16	1.33333
705.621	6	0.5		705.621	13	1.08333
705.639	9	0.75		705.639	6	0.5
705.658	24	2		705.658	10	0.833333
705.676	14	1.16667		705.676	26	2.16667
705.695	7	0.583333		705.695	19	1.58333
705.713	5	0.416667		705.713	43	3.58333
705.732	5	0.416667		705.732	39	3.25
705.75	14	1.16667		705.75	21	1.75
705.769	18	1.5		705.769	23	1.91667
705.787	16	1.33333		705.787	9	0.75
705.806	5	0.416667		705.806	11	0.916667
705.824	5	0.416667		705.824	9	0.75
705.843	8	0.666667		705.843	14	1.16667
705.862	12	1		705.862	23	1.91667
705.88	18	1.5		705.88	36	3
705.899	6	0.5		705.899	23	1.91667
705.917	7	0.583333		705.917	18	1.5
705.936	25	2.08333		705.936	18	1.5
705.954	9	0.75		705.954	30	2.5
705.973	5	0.416667		705.973	37	3.08333
705.991	16	1.33333		705.991	24	2
706.01	20	1.66667		706.01	17	1.41667
706.028	13	1.08333		706.028	12	1
706.047	11	0.916667		706.047	14	1.16667
706.065	19	1.58333		706.065	33	2.75
706.084	19	1.58333		706.084	33	2.75
706.102	8	0.666667		706.102	33	2.75
706.121	3	0.25		706.121	28	2.33333
706.139	5	0.416667		706.139	19	1.58333
706.158	17	1.41667		706.158	22	1.83333
706.176	7	0.583333		706.176	10	0.833333
706.195	3	0.25		706.195	12	1
706.213	5	0.416667		706.213	19	1.58333
706.232	10	0.833333		706.232	9	0.75
706.25	3	0.25		706.25	15	1.25
706.269	8	0.666667		706.269	23	1.91667
706.288	21	1.75		706.288	21	1.75
706.306	9	0.75		706.306	4	0.333333
706.325	23	1.91667		706.325	10	0.833333
706.343	16	1.33333		706.343	22	1.83333
706.362	24	2		706.362	38	3.16667
706.38	35	2.91667		706.38	41	3.41667
706.399	22	1.83333		706.399	17	1.41667
706.417	8	0.666667		706.417	20	1.66667
706.436	2	0.166667		706.436	32	2.66667
706.454	4	0.333333		706.454	10	0.833333
706.473	0	0		706.473	10	0.833333
706.491	2	0.166667		706.491	18	1.5
706.51	14	1.16667		706.51	5	0.416667
706.528	8	0.666667		706.528	9	0.75
706.547	14	1.16667		706.547	11	0.916667
706.565	30	2.5		706.565	11	0.916667
706.584	16	1.33333		706.584	8	0.666667
706.602	10	0.833333		706.602	16	1.33333
706.621	15	1.25		706.621	23	1.91667
706.64	12	1		706.64	20	1.66667
706.658	12	1		706.658	21	1.75
706.677	15	1.25		706.677	4	0.333333
706.695	9	0.75		706.695	12	1
706.714	3	0.25		706.714	20	1.66667
706.732	9	0.75		706.732	30	2.5
706.751	10	0.833333		706.751	12	1
706.769	10	0.833333		706.769	24	2
706.788	25	2.08333		706.788	9	0.75
706.806	12	1		706.806	16	1.33333
706.825	6	0.5		706.825	20	1.66667
706.843	3	0.25		706.843	28	2.33333
706.862	7	0.583333		706.862	30	2.5
706.88	6	0.5		706.88	31	2.58333
706.899	17	1.41667		706.899	8	0.666667
706.918	7	0.583333		706.918	13	1.08333
706.936	4	0.333333		706.936	20	1.66667
706.955	2	0.166667		706.955	7	0.583333
706.973	10	0.833333		706.973	5	0.416667
706.992	16	1.33333		706.992	11	0.916667
707.01	13	1.08333		707.01	17	1.41667
707.029	2	0.166667		707.029	17	1.41667
707.047	11	0.916667		707.047	5	0.416667
707.066	4	0.333333		707.066	27	2.25
707.084	15	1.25		707.084	29	2.41667
707.103	5	0.416667		707.103	12	1
707.121	8	0.666667		707.121	9	0.75
707.14	16	1.33333		707.14	9	0.75
707.158	2	0.166667		707.158	48	4
707.177	9	0.75		707.177	23	1.91667
707.196	8	0.666667		707.196	19	1.58333
707.214	14	1.16667		707.214	22	1.83333
707.233	9	0.75		707.233	11	0.916667
707.251	3	0.25		707.251	23	1.91667
707.27	9	0.75		707.27	22	1.83333
707.288	12	1		707.288	9	0.75
707.307	22	1.83333		707.307	3	0.25
707.325	20	1.66667		707.325	30	2.5
707.344	2	0.166667		707.344	38	3.16667
707.362	27	2.25		707.362	16	1.33333
707.381	27	2.25		707.381	25	2.08333
707.399	11	0.916667		707.399	15	1.25
707.418	7	0.583333		707.418	21	1.75
707.437	11	0.916667		707.437	14	1.16667
707.455	8	0.666667		707.455	21	1.75
707.474	10	0.833333		707.474	29	2.41667
707.492	16	1.33333		707.492	21	1.75
707.511	4	0.333333		707.511	21	1.75
707.529	2	0.166667		707.529	11	0.916667
707.548	5	0.416667		707.548	17	1.41667
707.566	5	0.416667		707.566	25	2.08333
707.585	10	0.833333		707.585	35	2.91667
707.603	7	0.583333		707.603	34	2.83333
707.622	18	1.5		707.622	13	1.08333
707.64	12	1		707.64	29	2.41667
707.659	14	1.16667		707.659	18	1.5
707.678	6	0.5		707.678	21	1.75
707.696	8	0.666667		707.696	21	1.75
707.715	0	0		707.715	11	0.916667
707.733	5	0.416667		707.733	14	1.16667
707.752	18	1.5		707.752	18	1.5
707.77	8	0.666667		707.77	15	1.25
707.789	10	0.833333		707.789	32	2.66667
707.807	20	1.66667		707.807	23	1.91667
707.826	13	1.08333		707.826	27	2.25
707.844	9	0.75		707.844	26	2.16667
707.863	27	2.25		707.863	7	0.583333
707.882	40	3.33333		707.882	12	1
707.9	16	1.33333		707.9	22	1.83333
707.919	4	0.333333		707.919	36	3
707.937	7	0.583333		707.937	25	2.08333
707.956	25	2.08333		707.956	13	1.08333
707.974	12	1		707.974	10	0.833333
707.993	8	0.666667		707.993	22	1.83333
708.011	13	1.08333		708.011	19	1.58333
708.03	25	2.08333		708.03	10	0.833333
708.048	11	0.916667		708.048	21	1.75
708.067	22	1.83333		708.067	39	3.25
708.086	12	1		708.086	16	1.33333
708.104	7	0.583333		708.104	9	0.75
708.123	10	0.833333		708.123	6	0.5
708.141	7	0.583333		708.141	14	1.16667
708.16	4	0.333333		708.16	5	0.416667
708.178	2	0.166667		708.178	11	0.916667
708.197	10	0.833333		708.197	17	1.41667
708.215	15	1.25		708.215	4	0.333333
708.234	2	0.166667		708.234	12	1
708.253	6	0.5		708.253	12	1
708.271	6	0.5		708.271	14	1.16667
708.29	13	1.08333		708.29	17	1.41667
708.308	16	1.33333		708.308	23	1.91667
708.327	5	0.416667		708.327	15	1.25
708.345	12	1		708.345	23	1.91667
708.364	14	1.16667		708.364	17	1.41667
708.382	15	1.25		708.382	21	1.75
708.401	8	0.666667		708.401	8	0.666667
708.42	14	1.16667		708.42	15	1.25
708.438	10	0.833333		708.438	6	0.5
708.457	8	0.666667		708.457	11	0.916667
708.475	22	1.83333		708.475	28	2.33333
708.494	18	1.5		708.494	22	1.83333
708.512	13	1.08333		708.512	24	2
708.531	7	0.583333		708.531	30	2.5
708.549	4	0.333333		708.549	27	2.25
708.568	17	1.41667		708.568	19	1.58333
708.586	12	1		708.586	10	0.833333
708.605	3	0.25		708.605	17	1.41667
708.624	6	0.5		708.624	11	0.916667
708.642	4	0.333333		708.642	21	1.75
708.661	2	0.166667		708.661	17	1.41667
708.679	5	0.416667		708.679	22	1.83333
708.698	18	1.5		708.698	19	1.58333
708.716	10	0.833333		708.716	21	1.75
708.735	6	0.5		708.735	16	1.33333
708.753	12	1		708.753	8	0.666667
708.772	3	0.25		708.772	5	0.416667
708.791	3	0.25		708.791	22	1.83333
708.809	3	0.25		708.809	12	1
708.828	16	1.33333		708.828	11	0.916667
708.846	17	1.41667		708.846	12	1
708.865	15	1.25		708.865	23	1.91667
708.883	4	0.333333		708.883	8	0.666667
708.902	18	1.5		708.902	4	0.333333
708.921	15	1.25		708.921	19	1.58333
708.939	13	1.08333		708.939	13	1.08333
708.958	18	1.5		708.958	22	1.83333
708.976	3	0.25		708.976	24	2
708.995	1	0.0833333		708.995	30	2.5
709.013	4	0.333333		709.013	24	2
709.032	13	1.08333		709.032	28	2.33333
709.05	7	0.583333		709.05	25	2.08333
709.069	18	1.5		709.069	19	1.58333
709.088	9	0.75		709.088	17	1.41667
709.106	9	0.75		709.106	12	1
709.125	22	1.83333		709.125	7	0.583333
709.143	14	1.16667		709.143	19	1.58333
709.162	15	1.25		709.162	20	1.66667
709.18	15	1.25		709.18	18	1.5
709.199	7	0.583333		709.199	10	0.833333
709.218	2	0.166667		709.218	7	0.583333
709.236	11	0.916667		709.236	25	2.08333
709.255	15	1.25		709.255	24	2
709.273	11	0.916667		709.273	27	2.25
709.292	15	1.25		709.292	12	1
709.31	7	0.583333		709.31	34	2.83333
709.329	12	1		709.329	34	2.83333
709.347	11	0.916667		709.347	6	0.5
709.366	28	2.33333		709.366	20	1.66667
709.385	19	1.58333		709.385	28	2.33333
709.403	11	0.916667		709.403	17	1.41667
709.422	5	0.416667		709.422	11	0.916667
709.44	3	0.25		709.44	24	2
709.459	3	0.25		709.459	20	1.66667
709.477	4	0.333333		709.477	11	0.916667
709.496	9	0.75		709.496	15	1.25
709.515	26	2.16667		709.515	20	1.66667
709.533	22	1.83333		709.533	22	1.83333
709.552	17	1.41667		709.552	38	3.16667
709.57	12	1		709.57	21	1.75
709.589	7	0.583333		709.589	8	0.666667
709.607	11	0.916667		709.607	13	1.08333
709.626	10	0.833333		709.626	9	0.75
709.645	6	0.5		709.645	5	0.416667
709.663	4	0.333333		709.663	4	0.333333
709.682	22	1.83333		709.682	13	1.08333
709.7	10	0.833333		709.7	30	2.5
709.719	29	2.41667		709.719	26	2.16667
709.737	21	1.75		709.737	11	0.916667
709.756	7	0.583333		709.756	3	0.25
709.775	12	1		709.775	33	2.75
709.793	9	0.75		709.793	35	2.91667
709.812	13	1.08333		709.812	22	1.83333
709.83	25	2.08333		709.83	22	1.83333
709.849	12	1		709.849	4	0.333333
709.867	5	0.416667		709.867	24	2
709.886	34	2.83333		709.886	22	1.83333
709.905	24	2		709.905	13	1.08333
709.923	12	1		709.923	23	1.91667
709.942	6	0.5		709.942	18	1.5
709.96	6	0.5		709.96	17	1.41667
709.979	6	0.5		709.979	15	1.25
709.997	12	1		709.997	12	1
710.016	19	1.58333		710.016	14	1.16667
710.035	6	0.5		710.035	25	2.08333
710.053	3	0.25		710.053	8	0.666667
710.072	5	0.416667		710.072	14	1.16667
710.09	0	0		710.09	9	0.75
710.109	11	0.916667		710.109	57	4.75
710.127	5	0.416667		710.127	34	2.83333
710.146	17	1.41667		710.146	16	1.33333
710.165	12	1		710.165	23	1.91667
710.183	19	1.58333		710.183	20	1.66667
710.202	13	1.08333		710.202	30	2.5
710.22	4	0.333333		710.22	31	2.58333
710.239	9	0.75		710.239	22	1.83333
710.257	15	1.25		710.257	27	2.25
710.276	12	1		710.276	24	2
710.295	11	0.916667		710.295	12	1
710.313	31	2.58333		710.313	39	3.25
710.332	19	1.58333		710.332	41	3.41667
710.35	12	1		710.35	39	3.25
710.369	13	1.08333		710.369	25	2.08333
710.387	29	2.41667		710.387	10	0.833333
710.406	11	0.916667		710.406	12	1
710.425	12	1		710.425	2	0.166667
710.443	22	1.83333		710.443	24	2
710.462	14	1.16667		710.462	28	2.33333
710.48	9	0.75		710.48	22	1.83333
710.499	13	1.08333		710.499	8	0.666667
710.518	5	0.416667		710.518	41	3.41667
710.536	5	0.416667		710.536	20	1.66667
710.555	15	1.25		710.555	8	0.666667
710.573	10	0.833333		710.573	4	0.333333
710.592	8	0.666667		710.592	22	1.83333
710.61	3	0.25		710.61	38	3.16667
710.629	17	1.41667		710.629	21	1.75
710.648	11	0.916667		710.648	19	1.58333
710.666	8	0.666667		710.666	10	0.833333
710.685	26	2.16667		710.685	18	1.5
710.703	17	1.41667		710.703	9	0.75
710.722	10	0.833333		710.722	5	0.416667
710.741	4	0.333333		710.741	10	0.833333
710.759	4	0.333333		710.759	32	2.66667
710.778	6	0.5		710.778	28	2.33333
710.796	12	1		710.796	33	2.75
710.815	8	0.666667		710.815	34	2.83333
710.833	12	1		710.833	30	2.5
710.852	19	1.58333		710.852	25	2.08333
710.871	6	0.5		710.871	27	2.25
710.889	1	0.0833333		710.889	14	1.16667
710.908	7	0.583333		710.908	29	2.41667
710.926	7	0.583333		710.926	14	1.16667
710.945	3	0.25		710.945	9	0.75
710.964	2	0.166667		710.964	28	2.33333
710.982	8	0.666667		710.982	21	1.75
711.001	5	0.416667		711.001	6	0.5
711.019	17	1.41667		711.019	14	1.16667
711.038	33	2.75		711.038	12	1
711.056	5	0.416667		711.056	18	1.5
711.075	9	0.75		711.075	4	0.333333
711.094	8	0.666667		711.094	35	2.91667
711.112	6	0.5		711.112	18	1.5
711.131	7	0.583333		711.131	26	2.16667
711.149	16	1.33333		711.149	11	0.916667
711.168	8	0.666667		711.168	21	1.75
711.187	16	1.33333		711.187	19	1.58333
711.205	4	0.333333		711.205	19	1.58333
711.224	4	0.333333		711.224	14	1.16667
711.242	12	1		711.242	10	0.833333
711.261	8	0.666667		711.261	22	1.83333
711.28	10	0.833333		711.28	37	3.08333
711.298	5	0.416667		711.298	20	1.66667
711.317	5	0.416667		711.317	29	2.41667
711.335	21	1.75		711.335	22	1.83333
711.354	6	0.5		711.354	10	0.833333
711.373	17	1.41667		711.373	7	0.583333
711.391	12	1		711.391	21	1.75
711.41	7	0.583333		711.41	33	2.75
711.428	9	0.75		711.428	37	3.08333
711.447	21	1.75		711.447	13	1.08333
711.465	33	2.75		711.465	23	1.91667
711.484	5	0.416667		711.484	48	4
711.503	7	0.583333		711.503	33	2.75
711.521	4	0.333333		711.521	33	2.75
711.54	17	1.41667		711.54	48	4
711.558	16	1.33333		711.558	22	1.83333
711.577	10	0.833333		711.577	21	1.75
711.596	15	1.25		711.596	34	2.83333
711.614	35	2.91667		711.614	22	1.83333
711.633	13	1.08333		711.633	7	0.583333
711.651	9	0.75		711.651	22	1.83333
711.67	6	0.5		711.67	15	1.25
711.689	2	0.166667		711.689	15	1.25
711.707	20	1.66667		711.707	15	1.25
711.726	26	2.16667		711.726	11	0.916667
711.744	26	2.16667		711.744	14	1.16667
711.763	33	2.75		711.763	16	1.33333
711.782	11	0.916667		711.782	21	1.75
711.8	9	0.75		711.8	29	2.41667
711.819	17	1.41667		711.819	11	0.916667
711.837	18	1.5		711.837	14	1.16667
711.856	20	1.66667		711.856	4	0.333333
711.875	7	0.583333		711.875	23	1.91667
711.893	7	0.583333		711.893	17	1.41667
711.912	2	0.166667		711.912	20	1.66667
711.93	6	0.5		711.93	23	1.91667
711.949	15	1.25		711.949	9	0.75
711.968	14	1.16667		711.968	7	0.583333
711.986	15	1.25		711.986	10	0.833333
712.005	13	1.08333		712.005	8	0.666667
712.023	16	1.33333		712.023	15	1.25
712.042	13	1.08333		712.042	13	1.08333
712.061	22	1.83333		712.061	17	1.41667
712.079	24	2		712.079	6	0.5
712.098	13	1.08333		712.098	4	0.333333
712.116	6	0.5		712.116	12	1
712.135	9	0.75		712.135	11	0.916667
712.154	13	1.08333		712.154	8	0.666667
712.172	5	0.416667		712.172	10	0.833333
712.191	14	1.16667		712.191	9	0.75
712.209	10	0.833333		712.209	37	3.08333
712.228	11	0.916667		712.228	10	0.833333
712.247	16	1.33333		712.247	37	3.08333
712.265	14	1.16667		712.265	47	3.91667
712.284	30	2.5		712.284	35	2.91667
712.302	12	1		712.302	13	1.08333
712.321	8	0.666667		712.321	20	1.66667
712.34	1	0.0833333		712.34	22	1.83333
712.358	6	0.5		712.358	22	1.83333
712.377	2	0.166667		712.377	9	0.75
712.395	5	0.416667		712.395	10	0.833333
712.414	12	1		712.414	15	1.25
712.433	5	0.416667		712.433	16	1.33333
712.451	23	1.91667		712.451	21	1.75
712.47	25	2.08333		712.47	17	1.41667
712.488	4	0.333333		712.488	27	2.25
712.507	14	1.16667		712.507	19	1.58333
712.526	22	1.83333		712.526	15	1.25
712.544	13	1.08333		712.544	18	1.5
712.563	13	1.08333		712.563	36	3
712.582	14	1.16667		712.582	40	3.33333
712.6	8	0.666667		712.6	30	2.5
712.619	15	1.25		712.619	31	2.58333
712.637	18	1.5		712.637	41	3.41667
712.656	3	0.25		712.656	11	0.916667
712.675	6	0.5		712.675	15	1.25
712.693	12	1		712.693	10	0.833333
712.712	11	0.916667		712.712	29	2.41667
712.73	6	0.5		712.73	22	1.83333
712.749	9	0.75		712.749	5	0.416667
712.768	6	0.5		712.768	14	1.16667
712.786	9	0.75		712.786	23	1.91667
712.805	9	0.75		712.805	8	0.666667
712.823	11	0.916667		712.823	10	0.833333
712.842	5	0.416667		712.842	17	1.41667
712.861	24	2		712.861	21	1.75
712.879	12	1		712.879	9	0.75
712.898	7	0.583333		712.898	15	1.25
712.916	3	0.25		712.916	28	2.33333
712.935	18	1.5		712.935	40	3.33333
712.954	15	1.25		712.954	22	1.83333
712.972	10	0.833333		712.972	24	2
712.991	29	2.41667		712.991	24	2
713.01	29	2.41667		713.01	11	0.916667
713.028	25	2.08333		713.028	6	0.5
713.047	16	1.33333		713.047	16	1.33333
713.065	3	0.25		713.065	13	1.08333
713.084	21	1.75		713.084	22	1.83333
713.103	14	1.16667		713.103	17	1.41667
713.121	21	1.75		713.121	44	3.66667
713.14	24	2		713.14	16	1.33333
713.158	25	2.08333		713.158	27	2.25
713.177	9	0.75		713.177	17	1.41667
713.196	16	1.33333		713.196	10	0.833333
713.214	12	1		713.214	20	1.66667
713.233	14	1.16667		713.233	20	1.66667
713.252	16	1.33333		713.252	21	1.75
713.27	26	2.16667		713.27	21	1.75
713.289	20	1.66667		713.289	10	0.833333
713.307	27	2.25		713.307	14	1.16667
713.326	11	0.916667		713.326	6	0.5
713.345	4	0.333333		713.345	13	1.08333
713.363	5	0.416667		713.363	51	4.25
713.382	12	1		713.382	37	3.08333
713.4	13	1.08333		713.4	29	2.41667
713.419	14	1.16667		713.419	20	1.66667
713.438	27	2.25		713.438	12	1
713.456	12	1		713.456	28	2.33333
713.475	16	1.33333		713.475	35	2.91667
713.494	29	2.41667		713.494	16	1.33333
713.512	15	1.25		713.512	24	2
713.531	4	0.333333		713.531	17	1.41667
713.549	6	0.5		713.549	14	1.16667
713.568	9	0.75		713.568	17	1.41667
713.587	19	1.58333		713.587	10	0.833333
713.605	9	0.75		713.605	17	1.41667
713.624	6	0.5		713.624	12	1
713.643	6	0.5		713.643	24	2
713.661	16	1.33333		713.661	14	1.16667
713.68	5	0.416667		713.68	22	1.83333
713.698	5	0.416667		713.698	11	0.916667
713.717	6	0.5		713.717	10	0.833333
713.736	24	2		713.736	32	2.66667
713.754	24	2		713.754	27	2.25
713.773	15	1.25		713.773	11	0.916667
713.792	6	0.5		713.792	22	1.83333
713.81	9	0.75		713.81	14	1.16667
713.829	10	0.833333		713.829	32	2.66667
713.847	8	0.666667		713.847	22	1.83333
713.866	7	0.583333		713.866	18	1.5
713.885	5	0.416667		713.885	8	0.666667
713.903	8	0.666667		713.903	14	1.16667
713.922	17	1.41667		713.922	7	0.583333
713.941	11	0.916667		713.941	5	0.416667
713.959	9	0.75		713.959	11	0.916667
713.978	10	0.833333		713.978	23	1.91667
713.996	3	0.25		713.996	11	0.916667
714.015	3	0.25		714.015	20	1.66667
714.034	2	0.166667		714.034	11	0.916667
714.052	3	0.25		714.052	11	0.916667
714.071	6	0.5		714.071	19	1.58333
714.09	3	0.25		714.09	17	1.41667
714.108	10	0.833333		714.108	14	1.16667
714.127	17	1.41667		714.127	18	1.5
714.145	12	1		714.145	22	1.83333
714.164	2	0.166667		714.164	6	0.5
714.183	9	0.75		714.183	11	0.916667
714.201	15	1.25		714.201	10	0.833333
714.22	16	1.33333		714.22	6	0.5
714.239	21	1.75		714.239	3	0.25
714.257	7	0.583333		714.257	12	1
714.276	9	0.75		714.276	18	1.5
714.294	5	0.416667		714.294	12	1
714.313	13	1.08333		714.313	6	0.5
714.332	12	1		714.332	19	1.58333
714.35	13	1.08333		714.35	7	0.583333
714.369	21	1.75		714.369	26	2.16667
714.388	4	0.333333		714.388	20	1.66667
714.406	5	0.416667		714.406	17	1.41667
714.425	10	0.833333		714.425	39	3.25
714.443	12	1		714.443	20	1.66667
714.462	10	0.833333		714.462	5	0.416667
714.481	16	1.33333		714.481	5	0.416667
714.499	15	1.25		714.499	14	1.16667
714.518	4	0.333333		714.518	27	2.25
714.537	8	0.666667		714.537	9	0.75
714.555	10	0.833333		714.555	13	1.08333
714.574	6	0.5		714.574	31	2.58333
714.593	10	0.833333		714.593	30	2.5
714.611	26	2.16667		714.611	27	2.25
714.63	11	0.916667		714.63	29	2.41667
714.648	11	0.916667		714.648	32	2.66667
714.667	11	0.916667		714.667	16	1.33333
714.686	5	0.416667		714.686	23	1.91667
714.704	7	0.583333		714.704	15	1.25
714.723	2	0.166667		714.723	18	1.5
714.742	1	0.0833333		714.742	18	1.5
714.76	0	0		714.76	21	1.75
714.779	5	0.416667		714.779	17	1.41667
714.798	1	0.0833333		714.798	6	0.5
714.816	5	0.416667		714.816	9	0.75
714.835	5	0.416667		714.835	8	0.666667
714.853	5	0.416667		714.853	16	1.33333
714.872	2	0.166667		714.872	39	3.25
714.891	20	1.66667		714.891	18	1.5
714.909	26	2.16667		714.909	14	1.16667
714.928	14	1.16667		714.928	23	1.91667
714.947	20	1.66667		714.947	32	2.66667
714.965	24	2		714.965	26	2.16667
714.984	34	2.83333		714.984	11	0.916667
715.003	10	0.833333		715.003	9	0.75
715.021	14	1.16667		715.021	11	0.916667
715.04	14	1.16667		715.04	8	0.666667
715.058	13	1.08333		715.058	13	1.08333
715.077	13	1.08333		715.077	7	0.583333
715.096	8	0.666667		715.096	6	0.5
715.114	5	0.416667		715.114	22	1.83333
715.133	5	0.416667		715.133	15	1.25
715.152	12	1		715.152	10	0.833333
715.17	18	1.5		715.17	10	0.833333
715.189	9	0.75		715.189	14	1.16667
715.208	18	1.5		715.208	18	1.5
715.226	22	1.83333		715.226	12	1
715.245	4	0.333333		715.245	8	0.666667
715.264	9	0.75		715.264	12	1
715.282	11	0.916667		715.282	9	0.75
715.301	14	1.16667		715.301	21	1.75
715.319	10	0.833333		715.319	21	1.75
715.338	15	1.25		715.338	15	1.25
715.357	19	1.58333		715.357	11	0.916667
715.375	19	1.58333		715.375	33	2.75
715.394	14	1.16667		715.394	25	2.08333
715.413	4	0.333333		715.413	48	4
715.431	13	1.08333		715.431	24	2
715.45	3	0.25		715.45	5	0.416667
715.469	13	1.08333		715.469	9	0.75
715.487	10	0.833333		715.487	13	1.08333
715.506	6	0.5		715.506	36	3
715.525	0	0		715.525	26	2.16667
715.543	7	0.583333		715.543	35	2.91667
715.562	18	1.5		715.562	30	2.5
715.58	28	2.33333		715.58	25	2.08333
715.599	8	0.666667		715.599	15	1.25
715.618	23	1.91667		715.618	11	0.916667
715.636	13	1.08333		715.636	19	1.58333
715.655	8	0.666667		715.655	14	1.16667
715.674	12	1		715.674	33	2.75
715.692	11	0.916667		715.692	20	1.66667
715.711	23	1.91667		715.711	15	1.25
715.73	27	2.25		715.73	31	2.58333
715.748	15	1.25		715.748	6	0.5
715.767	6	0.5		715.767	6	0.5
715.786	17	1.41667		715.786	6	0.5
715.804	5	0.416667		715.804	6	0.5
715.823	3	0.25		715.823	14	1.16667
715.842	3	0.25		715.842	8	0.666667
715.86	3	0.25		715.86	22	1.83333
715.879	7	0.583333		715.879	33	2.75
715.898	5	0.416667		715.898	28	2.33333
715.916	1	0.0833333		715.916	9	0.75
715.935	2	0.166667		715.935	15	1.25
715.953	9	0.75		715.953	35	2.91667
715.972	4	0.333333		715.972	12	1
715.991	8	0.666667		715.991	14	1.16667
716.009	5	0.416667		716.009	7	0.583333
716.028	7	0.583333		716.028	14	1.16667
716.047	2	0.166667		716.047	27	2.25
716.065	15	1.25		716.065	45	3.75
716.084	9	0.75		716.084	30	2.5
716.103	3	0.25		716.103	27	2.25
716.121	11	0.916667		716.121	11	0.916667
716.14	21	1.75		716.14	24	2
716.159	2	0.166667		716.159	30	2.5
716.177	8	0.666667		716.177	18	1.5
716.196	3	0.25		716.196	9	0.75
716.215	17	1.41667		716.215	6	0.5
716.233	3	0.25		716.233	9	0.75
716.252	6	0.5		716.252	13	1.08333
716.271	15	1.25		716.271	13	1.08333
716.289	17	1.41667		716.289	7	0.583333
716.308	21	1.75		716.308	19	1.58333
716.327	10	0.833333		716.327	25	2.08333
716.345	9	0.75		716.345	35	2.91667
716.364	10	0.833333		716.364	18	1.5
716.383	6	0.5		716.383	9	0.75
716.401	31	2.58333		716.401	12	1
716.42	19	1.58333		716.42	34	2.83333
716.439	6	0.5		716.439	36	3
716.457	6	0.5		716.457	37	3.08333
716.476	22	1.83333		716.476	22	1.83333
716.494	39	3.25		716.494	10	0.833333
716.513	6	0.5		716.513	12	1
716.532	7	0.583333		716.532	16	1.33333
716.55	7	0.583333		716.55	12	1
716.569	18	1.5		716.569	21	1.75
716.588	16	1.33333		716.588	23	1.91667
716.606	26	2.16667		716.606	27	2.25
716.625	12	1		716.625	12	1
716.644	23	1.91667		716.644	7	0.583333
716.662	18	1.5		716.662	11	0.916667
716.681	28	2.33333		716.681	26	2.16667
716.7	19	1.58333		716.7	26	2.16667
716.718	4	0.333333		716.718	41	3.41667
716.737	6	0.5		716.737	22	1.83333
716.756	9	0.75		716.756	13	1.08333
716.774	7	0.583333		716.774	24	2
716.793	29	2.41667		716.793	15	1.25
716.812	5	0.416667		716.812	4	0.333333
716.83	16	1.33333		716.83	5	0.416667
716.849	11	0.916667		716.849	17	1.41667
716.868	21	1.75		716.868	18	1.5
716.886	24	2		716.886	10	0.833333
716.905	8	0.666667		716.905	12	1
716.924	8	0.666667		716.924	23	1.91667
716.942	4	0.333333		716.942	14	1.16667
716.961	7	0.583333		716.961	11	0.916667
716.98	13	1.08333		716.98	27	2.25
716.998	9	0.75		716.998	30	2.5
717.017	10	0.833333		717.017	19	1.58333
717.036	0	0		717.036	16	1.33333
717.054	8	0.666667		717.054	19	1.58333
717.073	11	0.916667		717.073	14	1.16667
717.092	8	0.666667		717.092	11	0.916667
717.11	19	1.58333		717.11	14	1.16667
717.129	2	0.166667		717.129	14	1.16667
717.148	10	0.833333		717.148	5	0.416667
717.166	18	1.5		717.166	22	1.83333
717.185	23	1.91667		717.185	25	2.08333
717.204	46	3.83333		717.204	7	0.583333
717.222	20	1.66667		717.222	12	1
717.241	10	0.833333		717.241	14	1.16667
717.26	13	1.08333		717.26	5	0.416667
717.278	6	0.5		717.278	14	1.16667
717.297	3	0.25		717.297	29	2.41667
717.316	10	0.833333		717.316	13	1.08333
717.334	11	0.916667		717.334	8	0.666667
717.353	7	0.583333		717.353	15	1.25
717.372	7	0.583333		717.372	30	2.5
717.39	12	1		717.39	20	1.66667
717.409	26	2.16667		717.409	17	1.41667
717.428	12	1		717.428	29	2.41667
717.446	10	0.833333		717.446	17	1.41667
717.465	12	1		717.465	14	1.16667
717.484	9	0.75		717.484	16	1.33333
717.502	23	1.91667		717.502	26	2.16667
717.521	13	1.08333		717.521	19	1.58333
717.54	5	0.416667		717.54	22	1.83333
717.558	19	1.58333		717.558	19	1.58333
717.577	7	0.583333		717.577	20	1.66667
717.596	3	0.25		717.596	15	1.25
717.614	23	1.91667		717.614	1	0.0833333
717.633	16	1.33333		717.633	26	2.16667
717.652	13	1.08333		717.652	25	2.08333
717.67	9	0.75		717.67	13	1.08333
717.689	4	0.333333		717.689	8	0.666667
717.708	8	0.666667		717.708	13	1.08333
717.727	15	1.25		717.727	27	2.25
717.745	7	0.583333		717.745	30	2.5
717.764	34	2.83333		717.764	24	2
717.783	16	1.33333		717.783	12	1
717.801	12	1		717.801	20	1.66667
717.82	18	1.5		717.82	15	1.25
717.839	7	0.583333		717.839	29	2.41667
717.857	6	0.5		717.857	7	0.583333
717.876	5	0.416667		717.876	7	0.583333
717.895	7	0.583333		717.895	13	1.08333
717.913	2	0.166667		717.913	25	2.08333
717.932	2	0.166667		717.932	33	2.75
717.951	8	0.666667		717.951	23	1.91667
717.969	6	0.5		717.969	28	2.33333
717.988	8	0.666667		717.988	18	1.5
718.007	0	0		718.007	15	1.25
718.025	10	0.833333		718.025	11	0.916667
718.044	16	1.33333		718.044	15	1.25
718.063	9	0.75		718.063	23	1.91667
718.081	1	0.0833333		718.081	19	1.58333
718.1	3	0.25		718.1	16	1.33333
718.119	7	0.583333		718.119	20	1.66667
718.137	10	0.833333		718.137	14	1.16667
718.156	6	0.5		718.156	20	1.66667
718.175	4	0.333333		718.175	16	1.33333
718.193	4	0.333333		718.193	19	1.58333
718.212	14	1.16667		718.212	12	1
718.231	7	0.583333		718.231	9	0.75
718.25	9	0.75		718.25	4	0.333333
718.268	17	1.41667		718.268	1	0.0833333
718.287	4	0.333333		718.287	12	1
718.306	10	0.833333		718.306	18	1.5
718.324	15	1.25		718.324	8	0.666667
718.343	12	1		718.343	21	1.75
718.362	10	0.833333		718.362	13	1.08333
718.38	6	0.5		718.38	9	0.75
718.399	1	0.0833333		718.399	22	1.83333
718.418	14	1.16667		718.418	30	2.5
718.436	10	0.833333		718.436	25	2.08333
718.455	16	1.33333		718.455	13	1.08333
718.474	14	1.16667		718.474	25	2.08333
718.492	7	0.583333		718.492	29	2.41667
718.511	29	2.41667		718.511	11	0.916667
718.53	14	1.16667		718.53	9	0.75
718.548	7	0.583333		718.548	11	0.916667
718.567	13	1.08333		718.567	20	1.66667
718.586	13	1.08333		718.586	13	1.08333
718.605	9	0.75		718.605	21	1.75
718.623	11	0.916667		718.623	10	0.833333
718.642	6	0.5		718.642	10	0.833333
718.661	21	1.75		718.661	12	1
718.679	17	1.41667		718.679	10	0.833333
718.698	6	0.5		718.698	13	1.08333
718.717	3	0.25		718.717	4	0.333333
718.735	5	0.416667		718.735	7	0.583333
718.754	5	0.416667		718.754	25	2.08333
718.773	6	0.5		718.773	14	1.16667
718.791	6	0.5		718.791	21	1.75
718.81	4	0.333333		718.81	15	1.25
718.829	5	0.416667		718.829	11	0.916667
718.847	8	0.666667		718.847	19	1.58333
718.866	3	0.25		718.866	13	1.08333
718.885	6	0.5		718.885	21	1.75
718.904	5	0.416667		718.904	17	1.41667
718.922	9	0.75		718.922	14	1.16667
718.941	2	0.166667		718.941	38	3.16667
718.96	5	0.416667		718.96	30	2.5
718.978	12	1		718.978	14	1.16667
718.997	17	1.41667		718.997	15	1.25
719.016	20	1.66667		719.016	18	1.5
719.034	10	0.833333		719.034	24	2
719.053	5	0.416667		719.053	21	1.75
719.072	8	0.666667		719.072	49	4.08333
719.09	2	0.166667		719.09	23	1.91667
719.109	29	2.41667		719.109	11	0.916667
719.128	18	1.5		719.128	24	2
719.147	1	0.0833333		719.147	9	0.75
719.165	7	0.583333		719.165	5	0.416667
719.184	10	0.833333		719.184	8	0.666667
719.203	1	0.0833333		719.203	15	1.25
719.221	29	2.41667		719.221	15	1.25
719.24	17	1.41667		719.24	39	3.25
719.259	4	0.333333		719.259	32	2.66667
719.277	0	0		719.277	19	1.58333
719.296	4	0.333333		719.296	21	1.75
719.315	8	0.666667		719.315	22	1.83333
719.333	23	1.91667		719.333	19	1.58333
719.352	15	1.25		719.352	15	1.25
719.371	6	0.5		719.371	17	1.41667
719.39	19	1.58333		719.39	12	1
719.408	8	0.666667		719.408	8	0.666667
719.427	8	0.666667		719.427	11	0.916667
719.446	5	0.416667		719.446	32	2.66667
719.464	7	0.583333		719.464	52	4.33333
719.483	10	0.833333		719.483	29	2.41667
719.502	14	1.16667		719.502	4	0.333333
719.52	16	1.33333		719.52	17	1.41667
719.539	15	1.25		719.539	18	1.5
719.558	6	0.5		719.558	30	2.5
719.577	17	1.41667		719.577	17	1.41667
719.595	21	1.75		719.595	22	1.83333
719.614	10	0.833333		719.614	6	0.5
719.633	7	0.583333		719.633	32	2.66667
719.651	2	0.166667		719.651	42	3.5
719.67	8	0.666667		719.67	19	1.58333
719.689	12	1		719.689	7	0.583333
719.707	22	1.83333		719.707	8	0.666667
719.726	9	0.75		719.726	18	1.5
719.745	5	0.416667		719.745	23	1.91667
719.764	11	0.916667		719.764	17	1.41667
719.782	10	0.833333		719.782	38	3.16667
719.801	16	1.33333		719.801	23	1.91667
719.82	6	0.5		719.82	23	1.91667
719.838	6	0.5		719.838	37	3.08333
719.857	1	0.0833333		719.857	35	2.91667
719.876	11	0.916667		719.876	26	2.16667
719.894	14	1.16667		719.894	16	1.33333
719.913	7	0.583333		719.913	35	2.91667
719.932	11	0.916667		719.932	25	2.08333
719.951	3	0.25		719.951	32	2.66667
719.969	19	1.58333		719.969	28	2.33333
719.988	7	0.583333		719.988	20	1.66667
720.007	26	2.16667		720.007	25	2.08333
720.025	8	0.666667		720.025	22	1.83333
720.044	8	0.666667		720.044	20	1.66667
720.063	6	0.5		720.063	5	0.416667
720.081	4	0.333333		720.081	22	1.83333
720.1	25	2.08333		720.1	11	0.916667
720.119	17	1.41667		720.119	9	0.75
720.138	22	1.83333		720.138	8	0.666667
720.156	25	2.08333		720.156	22	1.83333
720.175	8	0.666667		720.175	38	3.16667
720.194	4	0.333333		720.194	23	1.91667
720.212	1	0.0833333		720.212	15	1.25
720.231	3	0.25		720.231	14	1.16667
720.25	10	0.833333		720.25	17	1.41667
720.269	4	0.333333		720.269	6	0.5
720.287	21	1.75		720.287	18	1.5
720.306	11	0.916667		720.306	5	0.416667
720.325	10	0.833333		720.325	17	1.41667
720.343	9	0.75		720.343	35	2.91667
720.362	6	0.5		720.362	31	2.58333
720.381	10	0.833333		720.381	25	2.08333
720.4	4	0.333333		720.4	14	1.16667
720.418	10	0.833333		720.418	15	1.25
720.437	2	0.166667		720.437	12	1
720.456	3	0.25		720.456	25	2.08333
720.474	9	0.75		720.474	35	2.91667
720.493	17	1.41667		720.493	25	2.08333
720.512	12	1		720.512	13	1.08333
720.53	4	0.333333		720.53	13	1.08333
720.549	3	0.25		720.549	18	1.5
720.568	12	1		720.568	19	1.58333
720.587	6	0.5		720.587	21	1.75
720.605	17	1.41667		720.605	22	1.83333
720.624	11	0.916667		720.624	12	1
720.643	14	1.16667		720.643	34	2.83333
720.661	12	1		720.661	10	0.833333
720.68	6	0.5		720.68	15	1.25
720.699	3	0.25		720.699	15	1.25
720.718	19	1.58333		720.718	7	0.583333
720.736	17	1.41667		720.736	11	0.916667
720.755	8	0.666667		720.755	16	1.33333
720.774	5	0.416667		720.774	21	1.75
720.792	10	0.833333		720.792	18	1.5
720.811	14	1.16667		720.811	23	1.91667
720.83	5	0.416667		720.83	17	1.41667
720.849	5	0.416667		720.849	11	0.916667
720.867	11	0.916667		720.867	9	0.75
720.886	8	0.666667		720.886	7	0.583333
720.905	6	0.5		720.905	9	0.75
720.923	3	0.25		720.923	31	2.58333
720.942	3	0.25		720.942	15	1.25
720.961	5	0.416667		720.961	19	1.58333
720.98	2	0.166667		720.98	10	0.833333
720.998	1	0.0833333		720.998	7	0.583333
721.017	2	0.166667		721.017	10	0.833333
721.036	6	0.5		721.036	33	2.75
721.055	10	0.833333		721.055	38	3.16667
721.073	5	0.416667		721.073	27	2.25
721.092	4	0.333333		721.092	18	1.5
721.111	2	0.166667		721.111	9	0.75
721.129	9	0.75		721.129	47	3.91667
721.148	2	0.166667		721.148	49	4.08333
721.167	5	0.416667		721.167	21	1.75
721.186	10	0.833333		721.186	20	1.66667
721.204	13	1.08333		721.204	9	0.75
721.223	5	0.416667		721.223	30	2.5
721.242	9	0.75		721.242	31	2.58333
721.26	6	0.5		721.26	12	1
721.279	4	0.333333		721.279	20	1.66667
721.298	11	0.916667		721.298	21	1.75
721.317	22	1.83333		721.317	15	1.25
721.335	17	1.41667		721.335	16	1.33333
721.354	15	1.25		721.354	22	1.83333
721.373	10	0.833333		721.373	36	3
721.391	16	1.33333		721.391	22	1.83333
721.41	7	0.583333		721.41	12	1
721.429	7	0.583333		721.429	24	2
721.448	4	0.333333		721.448	26	2.16667
721.466	14	1.16667		721.466	25	2.08333
721.485	10	0.833333		721.485	15	1.25
721.504	6	0.5		721.504	11	0.916667
721.523	11	0.916667		721.523	11	0.916667
721.541	9	0.75		721.541	13	1.08333
721.56	21	1.75		721.56	5	0.416667
721.579	26	2.16667		721.579	13	1.08333
721.597	6	0.5		721.597	6	0.5
721.616	3	0.25		721.616	13	1.08333
721.635	5	0.416667		721.635	11	0.916667
721.654	16	1.33333		721.654	17	1.41667
721.672	7	0.583333		721.672	5	0.416667
721.691	10	0.833333		721.691	13	1.08333
721.71	9	0.75		721.71	24	2
721.729	3	0.25		721.729	12	1
721.747	15	1.25		721.747	10	0.833333
721.766	23	1.91667		721.766	5	0.416667
721.785	12	1		721.785	8	0.666667
721.803	13	1.08333		721.803	17	1.41667
721.822	6	0.5		721.822	23	1.91667
721.841	5	0.416667		721.841	24	2
721.86	19	1.58333		721.86	37	3.08333
721.878	8	0.666667		721.878	31	2.58333
721.897	11	0.916667		721.897	31	2.58333
721.916	13	1.08333		721.916	47	3.91667
721.935	16	1.33333		721.935	27	2.25
721.953	30	2.5		721.953	20	1.66667
721.972	32	2.66667		721.972	21	1.75
721.991	20	1.66667		721.991	11	0.916667
722.009	3	0.25		722.009	16	1.33333
722.028	13	1.08333		722.028	9	0.75
722.047	10	0.833333		722.047	5	0.416667
722.066	14	1.16667		722.066	13	1.08333
722.084	2	0.166667		722.084	18	1.5
722.103	14	1.16667		722.103	31	2.58333
722.122	20	1.66667		722.122	37	3.08333
722.141	14	1.16667		722.141	25	2.08333
722.159	8	0.666667		722.159	16	1.33333
722.178	5	0.416667		722.178	10	0.833333
722.197	9	0.75		722.197	24	2
722.216	14	1.16667		722.216	23	1.91667
722.234	10	0.833333		722.234	14	1.16667
722.253	31	2.58333		722.253	10	0.833333
722.272	19	1.58333		722.272	13	1.08333
722.29	5	0.416667		722.29	10	0.833333
722.309	2	0.166667		722.309	13	1.08333
722.328	1	0.0833333		722.328	12	1
722.347	13	1.08333		722.347	12	1
722.365	8	0.666667		722.365	20	1.66667
722.384	22	1.83333		722.384	23	1.91667
722.403	7	0.583333		722.403	6	0.5
722.422	23	1.91667		722.422	28	2.33333
722.44	20	1.66667		722.44	19	1.58333
722.459	8	0.666667		722.459	21	1.75
722.478	9	0.75		722.478	11	0.916667
722.497	7	0.583333		722.497	15	1.25
722.515	13	1.08333		722.515	21	1.75
722.534	15	1.25		722.534	17	1.41667
722.553	22	1.83333		722.553	13	1.08333
722.572	15	1.25		722.572	15	1.25
722.59	6	0.5		722.59	18	1.5
722.609	7	0.583333		722.609	16	1.33333
722.628	10	0.833333		722.628	43	3.58333
722.646	7	0.583333		722.646	40	3.33333
722.665	1	0.0833333		722.665	17	1.41667
722.684	2	0.166667		722.684	8	0.666667
722.703	10	0.833333		722.703	10	0.833333
722.721	10	0.833333		722.721	8	0.666667
722.74	22	1.83333		722.74	7	0.583333
722.759	14	1.16667		722.759	18	1.5
722.778	6	0.5		722.778	25	2.08333
722.796	3	0.25		722.796	22	1.83333
722.815	4	0.333333		722.815	7	0.583333
722.834	6	0.5		722.834	23	1.91667
722.853	4	0.333333		722.853	31	2.58333
722.871	8	0.666667		722.871	19	1.58333
722.89	11	0.916667		722.89	25	2.08333
722.909	14	1.16667		722.909	25	2.08333
722.928	9	0.75		722.928	41	3.41667
722.946	7	0.583333		722.946	26	2.16667
722.965	8	0.666667		722.965	15	1.25
722.984	10	0.833333		722.984	10	0.833333
723.003	11	0.916667		723.003	18	1.5
723.021	6	0.5		723.021	27	2.25
723.04	9	0.75		723.04	25	2.08333
723.059	5	0.416667		723.059	18	1.5
723.078	21	1.75		723.078	12	1
723.096	20	1.66667		723.096	28	2.33333
723.115	17	1.41667		723.115	26	2.16667
723.134	18	1.5		723.134	14	1.16667
723.153	29	2.41667		723.153	29	2.41667
723.171	9	0.75		723.171	23	1.91667
723.19	11	0.916667		723.19	14	1.16667
723.209	6	0.5		723.209	16	1.33333
723.227	23	1.91667		723.227	12	1
723.246	17	1.41667		723.246	19	1.58333
723.265	15	1.25		723.265	10	0.833333
723.284	16	1.33333		723.284	13	1.08333
723.302	7	0.583333		723.302	18	1.5
723.321	13	1.08333		723.321	23	1.91667
723.34	6	0.5		723.34	13	1.08333
723.359	11	0.916667		723.359	24	2
723.377	12	1		723.377	15	1.25
723.396	9	0.75		723.396	23	1.91667
723.415	8	0.666667		723.415	9	0.75
723.434	3	0.25		723.434	17	1.41667
723.452	9	0.75		723.452	16	1.33333
723.471	5	0.416667		723.471	15	1.25
723.49	10	0.833333		723.49	15	1.25
723.509	6	0.5		723.509	15	1.25
723.527	8	0.666667		723.527	9	0.75
723.546	3	0.25		723.546	6	0.5
723.565	7	0.583333		723.565	16	1.33333
723.584	7	0.583333		723.584	31	2.58333
723.602	5	0.416667		723.602	24	2
723.621	7	0.583333		723.621	12	1
723.64	19	1.58333		723.64	13	1.08333
723.659	14	1.16667		723.659	30	2.5
723.677	2	0.166667		723.677	22	1.83333
723.696	8	0.666667		723.696	33	2.75
723.715	3	0.25		723.715	24	2
723.734	23	1.91667		723.734	12	1
723.752	11	0.916667		723.752	29	2.41667
723.771	11	0.916667		723.771	25	2.08333
723.79	1	0.0833333		723.79	10	0.833333
723.809	5	0.416667		723.809	8	0.666667
723.828	4	0.333333		723.828	22	1.83333
723.846	23	1.91667		723.846	9	0.75
723.865	14	1.16667		723.865	10	0.833333
723.884	20	1.66667		723.884	17	1.41667
723.903	16	1.33333		723.903	24	2
723.921	9	0.75		723.921	27	2.25
723.94	5	0.416667		723.94	24	2
723.959	3	0.25		723.959	24	2
723.978	14	1.16667		723.978	11	0.916667
723.996	18	1.5		723.996	3	0.25
724.015	11	0.916667		724.015	7	0.583333
724.034	26	2.16667		724.034	13	1.08333
724.053	8	0.666667		724.053	14	1.16667
724.071	13	1.08333		724.071	7	0.583333
724.09	14	1.16667		724.09	29	2.41667
724.109	3	0.25		724.109	23	1.91667
724.128	2	0.166667		724.128	3	0.25
724.146	4	0.333333		724.146	32	2.66667
724.165	4	0.333333		724.165	21	1.75
724.184	3	0.25		724.184	4	0.333333
724.203	4	0.333333		724.203	15	1.25
724.221	6	0.5		724.221	17	1.41667
724.24	11	0.916667		724.24	17	1.41667
724.259	26	2.16667		724.259	19	1.58333
724.278	24	2		724.278	30	2.5
724.296	3	0.25		724.296	18	1.5
724.315	3	0.25		724.315	14	1.16667
724.334	10	0.833333		724.334	12	1
724.353	17	1.41667		724.353	17	1.41667
724.371	6	0.5		724.371	14	1.16667
724.39	13	1.08333		724.39	22	1.83333
724.409	5	0.416667		724.409	25	2.08333
724.428	6	0.5		724.428	22	1.83333
724.447	16	1.33333		724.447	13	1.08333
724.465	21	1.75		724.465	18	1.5
724.484	11	0.916667		724.484	6	0.5
724.503	2	0.166667		724.503	13	1.08333
724.522	10	0.833333		724.522	22	1.83333
724.54	1	0.0833333		724.54	18	1.5
724.559	14	1.16667		724.559	4	0.333333
724.578	14	1.16667		724.578	16	1.33333
724.597	12	1		724.597	19	1.58333
724.615	44	3.66667		724.615	22	1.83333
724.634	26	2.16667		724.634	51	4.25
724.653	5	0.416667		724.653	30	2.5
724.672	28	2.33333		724.672	18	1.5
724.69	15	1.25		724.69	11	0.916667
724.709	11	0.916667		724.709	26	2.16667
724.728	20	1.66667		724.728	29	2.41667
724.747	3	0.25		724.747	12	1
724.766	3	0.25		724.766	14	1.16667
724.784	2	0.166667		724.784	52	4.33333
724.803	6	0.5		724.803	28	2.33333
724.822	8	0.666667		724.822	20	1.66667
724.841	9	0.75		724.841	16	1.33333
724.859	16	1.33333		724.859	10	0.833333
724.878	10	0.833333		724.878	7	0.583333
724.897	5	0.416667		724.897	8	0.666667
724.916	0	0		724.916	4	0.333333
724.934	0	0		724.934	8	0.666667
724.953	4	0.333333		724.953	22	1.83333
724.972	6	0.5		724.972	15	1.25
724.991	16	1.33333		724.991	14	1.16667
725.01	16	1.33333		725.01	13	1.08333
725.028	29	2.41667		725.028	25	2.08333
725.047	16	1.33333		725.047	10	0.833333
725.066	6	0.5		725.066	7	0.583333
725.085	7	0.583333		725.085	12	1
725.103	8	0.666667		725.103	20	1.66667
725.122	20	1.66667		725.122	13	1.08333
725.141	12	1		725.141	22	1.83333
725.16	8	0.666667		725.16	21	1.75
725.178	0	0		725.178	12	1
725.197	3	0.25		725.197	13	1.08333
725.216	9	0.75		725.216	8	0.666667
725.235	5	0.416667		725.235	14	1.16667
725.254	1	0.0833333		725.254	26	2.16667
725.272	19	1.58333		725.272	11	0.916667
725.291	5	0.416667		725.291	15	1.25
725.31	10	0.833333		725.31	23	1.91667
725.329	20	1.66667		725.329	26	2.16667
725.347	9	0.75		725.347	31	2.58333
725.366	12	1		725.366	27	2.25
725.385	10	0.833333		725.385	38	3.16667
725.404	3	0.25		725.404	21	1.75
725.423	5	0.416667		725.423	5	0.416667
725.441	8	0.666667		725.441	11	0.916667
725.46	11	0.916667		725.46	10	0.833333
725.479	6	0.5		725.479	16	1.33333
725.498	5	0.416667		725.498	45	3.75
725.516	6	0.5		725.516	37	3.08333
725.535	10	0.833333		725.535	17	1.41667
725.554	8	0.666667		725.554	14	1.16667
725.573	7	0.583333		725.573	33	2.75
725.592	11	0.916667		725.592	36	3
725.61	11	0.916667		725.61	17	1.41667
725.629	13	1.08333		725.629	20	1.66667
725.648	8	0.666667		725.648	14	1.16667
725.667	20	1.66667		725.667	5	0.416667
725.685	8	0.666667		725.685	11	0.916667
725.704	2	0.166667		725.704	11	0.916667
725.723	2	0.166667		725.723	16	1.33333
725.742	16	1.33333		725.742	8	0.666667
725.761	1	0.0833333		725.761	12	1
725.779	9	0.75		725.779	7	0.583333
725.798	6	0.5		725.798	2	0.166667
725.817	3	0.25		725.817	15	1.25
725.836	10	0.833333		725.836	27	2.25
725.854	13	1.08333		725.854	15	1.25
725.873	7	0.583333		725.873	4	0.333333
725.892	11	0.916667		725.892	5	0.416667
725.911	4	0.333333		725.911	22	1.83333
725.93	5	0.416667		725.93	23	1.91667
725.948	21	1.75		725.948	29	2.41667
725.967	14	1.16667		725.967	17	1.41667
725.986	9	0.75		725.986	35	2.91667
726.005	2	0.166667		726.005	27	2.25
726.023	19	1.58333		726.023	15	1.25
726.042	4	0.333333		726.042	6	0.5
726.061	3	0.25		726.061	5	0.416667
726.08	0	0		726.08	10	0.833333
726.099	1	0.0833333		726.099	17	1.41667
726.117	2	0.166667		726.117	14	1.16667
726.136	2	0.166667		726.136	28	2.33333
726.155	3	0.25		726.155	19	1.58333
726.174	0	0		726.174	15	1.25
726.193	26	2.16667		726.193	17	1.41667
726.211	16	1.33333		726.211	20	1.66667
726.23	3	0.25		726.23	18	1.5
726.249	2	0.166667		726.249	15	1.25
726.268	11	0.916667		726.268	21	1.75
726.286	20	1.66667		726.286	32	2.66667
726.305	36	3		726.305	31	2.58333
726.324	35	2.91667		726.324	20	1.66667
726.343	12	1		726.343	25	2.08333
726.362	2	0.166667		726.362	21	1.75
726.38	1	0.0833333		726.38	16	1.33333
726.399	11	0.916667		726.399	30	2.5
726.418	14	1.16667		726.418	16	1.33333
726.437	11	0.916667		726.437	13	1.08333
726.456	5	0.416667		726.456	17	1.41667
726.474	12	1		726.474	25	2.08333
726.493	12	1		726.493	7	0.583333
726.512	7	0.583333		726.512	11	0.916667
726.531	7	0.583333		726.531	5	0.416667
726.549	5	0.416667		726.549	33	2.75
726.568	10	0.833333		726.568	15	1.25
726.587	17	1.41667		726.587	11	0.916667
726.606	17	1.41667		726.606	9	0.75
726.625	6	0.5		726.625	15	1.25
726.643	21	1.75		726.643	14	1.16667
726.662	11	0.916667		726.662	13	1.08333
726.681	5	0.416667		726.681	13	1.08333
726.7	10	0.833333		726.7	7	0.583333
726.719	22	1.83333		726.719	12	1
726.737	9	0.75		726.737	19	1.58333
726.756	7	0.583333		726.756	18	1.5
726.775	7	0.583333		726.775	10	0.833333
726.794	19	1.58333		726.794	9	0.75
726.813	23	1.91667		726.813	14	1.16667
726.831	29	2.41667		726.831	18	1.5
726.85	15	1.25		726.85	26	2.16667
726.869	7	0.583333		726.869	22	1.83333
726.888	3	0.25		726.888	20	1.66667
726.907	4	0.333333		726.907	17	1.41667
726.925	18	1.5		726.925	9	0.75
726.944	24	2		726.944	33	2.75
726.963	16	1.33333		726.963	20	1.66667
726.982	6	0.5		726.982	12	1
727.001	14	1.16667		727.001	7	0.583333
727.019	6	0.5		727.019	35	2.91667
727.038	1	0.0833333		727.038	44	3.66667
727.057	6	0.5		727.057	39	3.25
727.076	3	0.25		727.076	23	1.91667
727.094	10	0.833333		727.094	8	0.666667
727.113	1	0.0833333		727.113	9	0.75
727.132	6	0.5		727.132	16	1.33333
727.151	8	0.666667		727.151	11	0.916667
727.17	5	0.416667		727.17	7	0.583333
727.188	4	0.333333		727.188	9	0.75
727.207	11	0.916667		727.207	18	1.5
727.226	10	0.833333		727.226	8	0.666667
727.245	4	0.333333		727.245	19	1.58333
727.264	3	0.25		727.264	16	1.33333
727.282	6	0.5		727.282	11	0.916667
727.301	4	0.333333		727.301	15	1.25
727.32	6	0.5		727.32	20	1.66667
727.339	7	0.583333		727.339	8	0.666667
727.358	7	0.583333		727.358	8	0.666667
727.376	2	0.166667		727.376	13	1.08333
727.395	1	0.0833333		727.395	11	0.916667
727.414	1	0.0833333		727.414	48	4
727.433	6	0.5		727.433	16	1.33333
727.452	12	1		727.452	20	1.66667
727.47	8	0.666667		727.47	15	1.25
727.489	5	0.416667		727.489	10	0.833333
727.508	24	2		727.508	23	1.91667
727.527	8	0.666667		727.527	6	0.5
727.546	18	1.5		727.546	27	2.25
727.564	20	1.66667		727.564	28	2.33333
727.583	21	1.75		727.583	27	2.25
727.602	7	0.583333		727.602	13	1.08333
727.621	4	0.333333		727.621	12	1
727.64	14	1.16667		727.64	24	2
727.659	6	0.5		727.659	21	1.75
727.677	9	0.75		727.677	25	2.08333
727.696	6	0.5		727.696	35	2.91667
727.715	1	0.0833333		727.715	21	1.75
727.734	2	0.166667		727.734	22	1.83333
727.753	10	0.833333		727.753	21	1.75
727.771	2	0.166667		727.771	8	0.666667
727.79	9	0.75		727.79	3	0.25
727.809	7	0.583333		727.809	16	1.33333
727.828	4	0.333333		727.828	21	1.75
727.847	7	0.583333		727.847	26	2.16667
727.865	8	0.666667		727.865	8	0.666667
727.884	7	0.583333		727.884	9	0.75
727.903	1	0.0833333		727.903	12	1
727.922	10	0.833333		727.922	43	3.58333
727.941	4	0.333333		727.941	28	2.33333
727.959	16	1.33333		727.959	42	3.5
727.978	5	0.416667		727.978	24	2
727.997	5	0.416667		727.997	10	0.833333
728.016	3	0.25		728.016	5	0.416667
728.035	0	0		728.035	8	0.666667
728.053	12	1		728.053	12	1
728.072	18	1.5		728.072	26	2.16667
728.091	15	1.25		728.091	22	1.83333
728.11	7	0.583333		728.11	17	1.41667
728.129	10	0.833333		728.129	9	0.75
728.147	11	0.916667		728.147	14	1.16667
728.166	4	0.333333		728.166	19	1.58333
728.185	3	0.25		728.185	14	1.16667
728.204	13	1.08333		728.204	9	0.75
728.223	11	0.916667		728.223	19	1.58333
728.242	20	1.66667		728.242	12	1
728.26	21	1.75		728.26	18	1.5
728.279	27	2.25		728.279	7	0.583333
728.298	15	1.25		728.298	10	0.833333
728.317	16	1.33333		728.317	11	0.916667
728.336	10	0.833333		728.336	6	0.5
728.354	9	0.75		728.354	13	1.08333
728.373	12	1		728.373	10	0.833333
728.392	10	0.833333		728.392	24	2
728.411	4	0.333333		728.411	7	0.583333
728.43	9	0.75		728.43	7	0.583333
728.448	4	0.333333		728.448	24	2
728.467	11	0.916667		728.467	19	1.58333
728.486	19	1.58333		728.486	5	0.416667
728.505	15	1.25		728.505	9	0.75
728.524	14	1.16667		728.524	32	2.66667
728.543	7	0.583333		728.543	27	2.25
728.561	20	1.66667		728.561	27	2.25
728.58	19	1.58333		728.58	17	1.41667
728.599	22	1.83333		728.599	31	2.58333
728.618	21	1.75		728.618	57	4.75
728.637	12	1		728.637	64	5.33333
728.655	16	1.33333		728.655	26	2.16667
728.674	10	0.833333		728.674	27	2.25
728.693	18	1.5		728.693	32	2.66667
728.712	27	2.25		728.712	14	1.16667
728.731	10	0.833333		728.731	11	0.916667
728.75	14	1.16667		728.75	37	3.08333
728.768	11	0.916667		728.768	26	2.16667
728.787	17	1.41667		728.787	14	1.16667
728.806	13	1.08333		728.806	4	0.333333
728.825	4	0.333333		728.825	9	0.75
728.844	8	0.666667		728.844	4	0.333333
728.862	10	0.833333		728.862	13	1.08333
728.881	1	0.0833333		728.881	25	2.08333
728.9	4	0.333333		728.9	22	1.83333
728.919	14	1.16667		728.919	31	2.58333
728.938	8	0.666667		728.938	23	1.91667
728.957	12	1		728.957	19	1.58333
728.975	14	1.16667		728.975	10	0.833333
728.994	9	0.75		728.994	24	2
729.013	16	1.33333		729.013	19	1.58333
729.032	9	0.75		729.032	17	1.41667
729.051	4	0.333333		729.051	32	2.66667
729.07	3	0.25		729.07	34	2.83333
729.088	5	0.416667		729.088	19	1.58333
729.107	11	0.916667		729.107	10	0.833333
729.126	5	0.416667		729.126	7	0.583333
729.145	8	0.666667		729.145	41	3.41667
729.164	37	3.08333		729.164	35	2.91667
729.182	22	1.83333		729.182	33	2.75
729.201	7	0.583333		729.201	16	1.33333
729.22	19	1.58333		729.22	20	1.66667
729.239	16	1.33333		729.239	17	1.41667
729.258	10	0.833333		729.258	45	3.75
729.277	6	0.5		729.277	40	3.33333
729.295	13	1.08333		729.295	41	3.41667
729.314	8	0.666667		729.314	17	1.41667
729.333	12	1		729.333	18	1.5
729.352	18	1.5		729.352	20	1.66667
729.371	13	1.08333		729.371	27	2.25
729.39	7	0.583333		729.39	31	2.58333
729.408	4	0.333333		729.408	23	1.91667
729.427	1	0.0833333		729.427	25	2.08333
729.446	22	1.83333		729.446	31	2.58333
729.465	15	1.25		729.465	12	1
729.484	18	1.5		729.484	13	1.08333
729.502	14	1.16667		729.502	5	0.416667
729.521	8	0.666667		729.521	31	2.58333
729.54	2	0.166667		729.54	30	2.5
729.559	18	1.5		729.559	21	1.75
729.578	7	0.583333		729.578	8	0.666667
729.597	17	1.41667		729.597	34	2.83333
729.615	44	3.66667		729.615	24	2
729.634	29	2.41667		729.634	18	1.5
729.653	23	1.91667		729.653	8	0.666667
729.672	22	1.83333		729.672	6	0.5
729.691	14	1.16667		729.691	32	2.66667
729.71	13	1.08333		729.71	39	3.25
729.728	2	0.166667		729.728	17	1.41667
729.747	10	0.833333		729.747	32	2.66667
729.766	8	0.666667		729.766	9	0.75
729.785	1	0.0833333		729.785	14	1.16667
729.804	4	0.333333		729.804	19	1.58333
729.823	13	1.08333		729.823	8	0.666667
729.841	7	0.583333		729.841	16	1.33333
729.86	27	2.25		729.86	13	1.08333
729.879	25	2.08333		729.879	11	0.916667
729.898	9	0.75		729.898	29	2.41667
729.917	5	0.416667		729.917	47	3.91667
729.936	9	0.75		729.936	18	1.5
729.954	11	0.916667		729.954	23	1.91667
729.973	4	0.333333		729.973	19	1.58333
729.992	21	1.75		729.992	17	1.41667
730.011	9	0.75		730.011	10	0.833333
730.03	11	0.916667		730.03	15	1.25
730.049	16	1.33333		730.049	13	1.08333
730.067	7	0.583333		730.067	11	0.916667
730.086	8	0.666667		730.086	13	1.08333
730.105	7	0.583333		730.105	12	1
730.124	28	2.33333		730.124	15	1.25
730.143	18	1.5		730.143	28	2.33333
730.162	3	0.25		730.162	22	1.83333
730.18	17	1.41667		730.18	21	1.75
730.199	18	1.5		730.199	20	1.66667
730.218	13	1.08333		730.218	11	0.916667
730.237	3	0.25		730.237	8	0.666667
730.256	11	0.916667		730.256	7	0.583333
730.275	10	0.833333		730.275	10	0.833333
730.293	19	1.58333		730.293	15	1.25
730.312	15	1.25		730.312	21	1.75
730.331	6	0.5		730.331	28	2.33333
730.35	9	0.75		730.35	24	2
730.369	10	0.833333		730.369	26	2.16667
730.388	10	0.833333		730.388	17	1.41667
730.407	15	1.25		730.407	11	0.916667
730.425	12	1		730.425	32	2.66667
730.444	15	1.25		730.444	44	3.66667
730.463	14	1.16667		730.463	29	2.41667
730.482	22	1.83333		730.482	26	2.16667
730.501	17	1.41667		730.501	16	1.33333
730.52	9	0.75		730.52	21	1.75
730.538	16	1.33333		730.538	21	1.75
730.557	8	0.666667		730.557	16	1.33333
730.576	6	0.5		730.576	11	0.916667
730.595	1	0.0833333		730.595	7	0.583333
730.614	9	0.75		730.614	15	1.25
730.633	9	0.75		730.633	25	2.08333
730.651	8	0.666667		730.651	23	1.91667
730.67	9	0.75		730.67	13	1.08333
730.689	8	0.666667		730.689	11	0.916667
730.708	5	0.416667		730.708	18	1.5
730.727	19	1.58333		730.727	20	1.66667
730.746	13	1.08333		730.746	13	1.08333
730.765	26	2.16667		730.765	15	1.25
730.783	16	1.33333		730.783	19	1.58333
730.802	13	1.08333		730.802	13	1.08333
730.821	29	2.41667		730.821	16	1.33333
730.84	15	1.25		730.84	19	1.58333
730.859	9	0.75		730.859	13	1.08333
730.878	7	0.583333		730.878	18	1.5
730.896	1	0.0833333		730.896	10	0.833333
730.915	7	0.583333		730.915	11	0.916667
730.934	19	1.58333		730.934	18	1.5
730.953	5	0.416667		730.953	27	2.25
730.972	8	0.666667		730.972	20	1.66667
730.991	5	0.416667		730.991	8	0.666667
731.01	5	0.416667		731.01	9	0.75
731.028	8	0.666667		731.028	22	1.83333
731.047	7	0.583333		731.047	11	0.916667
731.066	6	0.5		731.066	7	0.583333
731.085	5	0.416667		731.085	12	1
731.104	15	1.25		731.104	18	1.5
731.123	8	0.666667		731.123	21	1.75
731.141	12	1		731.141	12	1
731.16	6	0.5		731.16	21	1.75
731.179	8	0.666667		731.179	41	3.41667
731.198	6	0.5		731.198	16	1.33333
731.217	10	0.833333		731.217	3	0.25
731.236	16	1.33333		731.236	8	0.666667
731.255	13	1.08333		731.255	25	2.08333
731.273	17	1.41667		731.273	17	1.41667
731.292	11	0.916667		731.292	12	1
731.311	7	0.583333		731.311	2	0.166667
731.33	8	0.666667		731.33	17	1.41667
731.349	10	0.833333		731.349	25	2.08333
731.368	11	0.916667		731.368	10	0.833333
731.387	11	0.916667		731.387	13	1.08333
731.405	12	1		731.405	18	1.5
731.424	8	0.666667		731.424	23	1.91667
731.443	10	0.833333		731.443	30	2.5
731.462	9	0.75		731.462	21	1.75
731.481	13	1.08333		731.481	31	2.58333
731.5	5	0.416667		731.5	15	1.25
731.519	2	0.166667		731.519	18	1.5
731.537	15	1.25		731.537	11	0.916667
731.556	12	1		731.556	7	0.583333
731.575	2	0.166667		731.575	8	0.666667
731.594	10	0.833333		731.594	22	1.83333
731.613	34	2.83333		731.613	18	1.5
731.632	23	1.91667		731.632	25	2.08333
731.65	10	0.833333		731.65	10	0.833333
731.669	1	0.0833333		731.669	21	1.75
731.688	5	0.416667		731.688	22	1.83333
731.707	11	0.916667		731.707	14	1.16667
731.726	8	0.666667		731.726	5	0.416667
731.745	14	1.16667		731.745	11	0.916667
731.764	26	2.16667		731.764	21	1.75
731.782	10	0.833333		731.782	26	2.16667
731.801	9	0.75		731.801	16	1.33333
731.82	8	0.666667		731.82	20	1.66667
731.839	2	0.166667		731.839	24	2
731.858	5	0.416667		731.858	13	1.08333
731.877	5	0.416667		731.877	24	2
731.896	9	0.75		731.896	24	2
731.914	17	1.41667		731.914	12	1
731.933	14	1.16667		731.933	12	1
731.952	5	0.416667		731.952	6	0.5
731.971	1	0.0833333		731.971	3	0.25
731.99	14	1.16667		731.99	27	2.25
732.009	15	1.25		732.009	25	2.08333
732.028	11	0.916667		732.028	17	1.41667
732.047	3	0.25		732.047	9	0.75
732.065	9	0.75		732.065	11	0.916667
732.084	5	0.416667		732.084	20	1.66667
732.103	7	0.583333		732.103	13	1.08333
732.122	3	0.25		732.122	4	0.333333
732.141	2	0.166667		732.141	33	2.75
732.16	9	0.75		732.16	19	1.58333
732.179	5	0.416667		732.179	22	1.83333
732.197	6	0.5		732.197	30	2.5
732.216	18	1.5		732.216	35	2.91667
732.235	35	2.91667		732.235	25	2.08333
732.254	17	1.41667		732.254	18	1.5
732.273	4	0.333333		732.273	11	0.916667
732.292	8	0.666667		732.292	26	2.16667
732.311	5	0.416667		732.311	8	0.666667
732.329	12	1		732.329	11	0.916667
732.348	10	0.833333		732.348	15	1.25
732.367	10	0.833333		732.367	44	3.66667
732.386	2	0.166667		732.386	19	1.58333
732.405	9	0.75		732.405	13	1.08333
732.424	3	0.25		732.424	21	1.75
732.443	21	1.75		732.443	15	1.25
732.462	13	1.08333		732.462	16	1.33333
732.48	11	0.916667		732.48	47	3.91667
732.499	12	1		732.499	39	3.25
732.518	16	1.33333		732.518	38	3.16667
732.537	7	0.583333		732.537	11	0.916667
732.556	6	0.5		732.556	26	2.16667
732.575	29	2.41667		732.575	33	2.75
732.594	15	1.25		732.594	33	2.75
732.612	5	0.416667		732.612	17	1.41667
732.631	5	0.416667		732.631	22	1.83333
732.65	4	0.333333		732.65	7	0.583333
732.669	19	1.58333		732.669	32	2.66667
732.688	16	1.33333		732.688	18	1.5
732.707	12	1		732.707	23	1.91667
732.726	2	0.166667		732.726	8	0.666667
732.745	10	0.833333		732.745	24	2
732.763	20	1.66667		732.763	25	2.08333
732.782	10	0.833333		732.782	6	0.5
732.801	19	1.58333		732.801	15	1.25
732.82	14	1.16667		732.82	35	2.91667
732.839	12	1		732.839	23	1.91667
732.858	13	1.08333		732.858	23	1.91667
732.877	16	1.33333		732.877	21	1.75
732.896	9	0.75		732.896	20	1.66667
732.914	7	0.583333		732.914	35	2.91667
732.933	7	0.583333		732.933	40	3.33333
732.952	12	1		732.952	9	0.75
732.971	6	0.5		732.971	19	1.58333
732.99	5	0.416667		732.99	59	4.91667
733.009	6	0.5		733.009	34	2.83333
733.028	6	0.5		733.028	13	1.08333
733.046	9	0.75		733.046	10	0.833333
733.065	17	1.41667		733.065	5	0.416667
733.084	8	0.666667		733.084	2	0.166667
733.103	4	0.333333		733.103	17	1.41667
733.122	6	0.5		733.122	13	1.08333
733.141	4	0.333333		733.141	14	1.16667
733.16	4	0.333333		733.16	16	1.33333
733.179	12	1		733.179	22	1.83333
733.197	6	0.5		733.197	19	1.58333
733.216	1	0.0833333		733.216	25	2.08333
733.235	12	1		733.235	25	2.08333
733.254	13	1.08333		733.254	3	0.25
733.273	18	1.5		733.273	21	1.75
733.292	12	1		733.292	14	1.16667
733.311	6	0.5		733.311	33	2.75
733.33	9	0.75		733.33	28	2.33333
733.349	9	0.75		733.349	20	1.66667
733.367	9	0.75		733.367	29	2.41667
733.386	21	1.75		733.386	7	0.583333
733.405	2	0.166667		733.405	17	1.41667
733.424	19	1.58333		733.424	28	2.33333
733.443	13	1.08333		733.443	25	2.08333
733.462	8	0.666667		733.462	15	1.25
733.481	12	1		733.481	13	1.08333
733.5	6	0.5		733.5	22	1.83333
733.518	8	0.666667		733.518	21	1.75
733.537	21	1.75		733.537	23	1.91667
733.556	3	0.25		733.556	30	2.5
733.575	5	0.416667		733.575	23	1.91667
733.594	6	0.5		733.594	18	1.5
733.613	12	1		733.613	10	0.833333
733.632	10	0.833333		733.632	6	0.5
733.651	9	0.75		733.651	17	1.41667
733.669	11	0.916667		733.669	36	3
733.688	4	0.333333		733.688	36	3
733.707	3	0.25		733.707	10	0.833333
733.726	13	1.08333		733.726	15	1.25
733.745	10	0.833333		733.745	22	1.83333
733.764	12	1		733.764	4	0.333333
733.783	8	0.666667		733.783	3	0.25
733.802	3	0.25		733.802	22	1.83333
733.821	0	0		733.821	17	1.41667
733.839	18	1.5		733.839	11	0.916667
733.858	18	1.5		733.858	22	1.83333
733.877	18	1.5		733.877	41	3.41667
733.896	17	1.41667		733.896	34	2.83333
733.915	1	0.0833333		733.915	26	2.16667
733.934	5	0.416667		733.934	26	2.16667
733.953	4	0.333333		733.953	10	0.833333
733.972	6	0.5		733.972	5	0.416667
733.991	3	0.25		733.991	15	1.25
734.009	19	1.58333		734.009	12	1
734.028	13	1.08333		734.028	19	1.58333
734.047	13	1.08333		734.047	24	2
734.066	10	0.833333		734.066	6	0.5
734.085	13	1.08333		734.085	10	0.833333
734.104	7	0.583333		734.104	30	2.5
734.123	4	0.333333		734.123	21	1.75
734.142	8	0.666667		734.142	10	0.833333
734.16	0	0		734.16	7	0.583333
734.179	3	0.25		734.179	4	0.333333
734.198	6	0.5		734.198	24	2
734.217	6	0.5		734.217	9	0.75
734.236	9	0.75		734.236	16	1.33333
734.255	3	0.25		734.255	13	1.08333
734.274	8	0.666667		734.274	18	1.5
734.293	10	0.833333		734.293	28	2.33333
734.312	2	0.166667		734.312	8	0.666667
734.33	17	1.41667		734.33	14	1.16667
734.349	11	0.916667		734.349	6	0.5
734.368	19	1.58333		734.368	6	0.5
734.387	17	1.41667		734.387	5	0.416667
734.406	17	1.41667		734.406	25	2.08333
734.425	30	2.5		734.425	21	1.75
734.444	17	1.41667		734.444	13	1.08333
734.463	8	0.666667		734.463	23	1.91667
734.482	12	1		734.482	16	1.33333
734.501	17	1.41667		734.501	10	0.833333
734.519	15	1.25		734.519	21	1.75
734.538	36	3		734.538	16	1.33333
734.557	17	1.41667		734.557	72	6
734.576	8	0.666667		734.576	49	4.08333
734.595	23	1.91667		734.595	14	1.16667
734.614	16	1.33333		734.614	25	2.08333
734.633	12	1		734.633	17	1.41667
734.652	9	0.75		734.652	11	0.916667
734.671	24	2		734.671	29	2.41667
734.689	34	2.83333		734.689	19	1.58333
734.708	33	2.75		734.708	25	2.08333
734.727	25	2.08333		734.727	14	1.16667
734.746	14	1.16667		734.746	16	1.33333
734.765	40	3.33333		734.765	10	0.833333
734.784	22	1.83333		734.784	14	1.16667
734.803	10	0.833333		734.803	19	1.58333
734.822	9	0.75		734.822	10	0.833333
734.841	14	1.16667		734.841	6	0.5
734.86	13	1.08333		734.86	5	0.416667
734.878	17	1.41667		734.878	4	0.333333
734.897	9	0.75		734.897	4	0.333333
734.916	10	0.833333		734.916	3	0.25
734.935	8	0.666667		734.935	3	0.25
734.954	4	0.333333		734.954	18	1.5
734.973	9	0.75		734.973	15	1.25
734.992	6	0.5		734.992	11	0.916667
735.011	3	0.25		735.011	12	1
735.03	5	0.416667		735.03	18	1.5
735.049	2	0.166667		735.049	9	0.75
735.067	5	0.416667		735.067	7	0.583333
735.086	4	0.333333		735.086	12	1
735.105	4	0.333333		735.105	15	1.25
735.124	1	0.0833333		735.124	21	1.75
735.143	0	0		735.143	13	1.08333
735.162	11	0.916667		735.162	18	1.5
735.181	14	1.16667		735.181	43	3.58333
735.2	10	0.833333		735.2	21	1.75
735.219	5	0.416667		735.219	29	2.41667
735.238	3	0.25		735.238	27	2.25
735.256	0	0		735.256	24	2
735.275	4	0.333333		735.275	18	1.5
735.294	6	0.5		735.294	25	2.08333
735.313	19	1.58333		735.313	12	1
735.332	8	0.666667		735.332	25	2.08333
735.351	9	0.75		735.351	13	1.08333
735.37	14	1.16667		735.37	21	1.75
735.389	34	2.83333		735.389	15	1.25
735.408	25	2.08333		735.408	9	0.75
735.427	10	0.833333		735.427	21	1.75
735.445	23	1.91667		735.445	24	2
735.464	13	1.08333		735.464	21	1.75
735.483	19	1.58333		735.483	20	1.66667
735.502	19	1.58333		735.502	31	2.58333
735.521	10	0.833333		735.521	31	2.58333
735.54	18	1.5		735.54	7	0.583333
735.559	16	1.33333		735.559	10	0.833333
735.578	12	1		735.578	18	1.5
735.597	3	0.25		735.597	12	1
735.616	3	0.25		735.616	11	0.916667
735.635	2	0.166667		735.635	19	1.58333
735.653	7	0.583333		735.653	22	1.83333
735.672	10	0.833333		735.672	11	0.916667
735.691	18	1.5		735.691	10	0.833333
735.71	20	1.66667		735.71	15	1.25
735.729	14	1.16667		735.729	10	0.833333
735.748	17	1.41667		735.748	11	0.916667
735.767	6	0.5		735.767	11	0.916667
735.786	10	0.833333		735.786	16	1.33333
735.805	2	0.166667		735.805	8	0.666667
735.824	0	0		735.824	5	0.416667
735.843	6	0.5		735.843	12	1
735.861	10	0.833333		735.861	11	0.916667
735.88	9	0.75		735.88	25	2.08333
735.899	11	0.916667		735.899	39	3.25
735.918	33	2.75		735.918	35	2.91667
735.937	10	0.833333		735.937	31	2.58333
735.956	12	1		735.956	23	1.91667
735.975	20	1.66667		735.975	10	0.833333
735.994	17	1.41667		735.994	9	0.75
736.013	6	0.5		736.013	13	1.08333
736.032	12	1		736.032	30	2.5
736.051	15	1.25		736.051	37	3.08333
736.069	9	0.75		736.069	25	2.08333
736.088	17	1.41667		736.088	23	1.91667
736.107	6	0.5		736.107	24	2
736.126	7	0.583333		736.126	7	0.583333
736.145	19	1.58333		736.145	10	0.833333
736.164	15	1.25		736.164	23	1.91667
736.183	3	0.25		736.183	24	2
736.202	6	0.5		736.202	21	1.75
736.221	3	0.25		736.221	18	1.5
736.24	1	0.0833333		736.24	6	0.5
736.259	23	1.91667		736.259	13	1.08333
736.278	13	1.08333		736.278	7	0.583333
736.296	7	0.583333		736.296	25	2.08333
736.315	5	0.416667		736.315	15	1.25
736.334	15	1.25		736.334	12	1
736.353	33	2.75		736.353	16	1.33333
736.372	25	2.08333		736.372	4	0.333333
736.391	22	1.83333		736.391	10	0.833333
736.41	7	0.583333		736.41	15	1.25
736.429	7	0.583333		736.429	12	1
736.448	20	1.66667		736.448	20	1.66667
736.467	8	0.666667		736.467	19	1.58333
736.486	7	0.583333		736.486	20	1.66667
736.505	8	0.666667		736.505	21	1.75
736.523	19	1.58333		736.523	21	1.75
736.542	9	0.75		736.542	16	1.33333
736.561	4	0.333333		736.561	18	1.5
736.58	3	0.25		736.58	30	2.5
736.599	16	1.33333		736.599	36	3
736.618	20	1.66667		736.618	12	1
736.637	21	1.75		736.637	26	2.16667
736.656	17	1.41667		736.656	23	1.91667
736.675	25	2.08333		736.675	15	1.25
736.694	6	0.5		736.694	16	1.33333
736.713	3	0.25		736.713	6	0.5
736.732	9	0.75		736.732	4	0.333333
736.75	11	0.916667		736.75	7	0.583333
736.769	4	0.333333		736.769	11	0.916667
736.788	4	0.333333		736.788	43	3.58333
736.807	6	0.5		736.807	26	2.16667
736.826	4	0.333333		736.826	20	1.66667
736.845	7	0.583333		736.845	22	1.83333
736.864	3	0.25		736.864	14	1.16667
736.883	11	0.916667		736.883	5	0.416667
736.902	3	0.25		736.902	13	1.08333
736.921	8	0.666667		736.921	15	1.25
736.94	7	0.583333		736.94	10	0.833333
736.959	18	1.5		736.959	15	1.25
736.978	26	2.16667		736.978	15	1.25
736.996	12	1		736.996	12	1
737.015	7	0.583333		737.015	11	0.916667
737.034	5	0.416667		737.034	18	1.5
737.053	9	0.75		737.053	8	0.666667
737.072	5	0.416667		737.072	21	1.75
737.091	24	2		737.091	17	1.41667
737.11	19	1.58333		737.11	5	0.416667
737.129	5	0.416667		737.129	14	1.16667
737.148	11	0.916667		737.148	12	1
737.167	11	0.916667		737.167	37	3.08333
737.186	7	0.583333		737.186	21	1.75
737.205	1	0.0833333		737.205	22	1.83333
737.224	2	0.166667		737.224	27	2.25
737.243	3	0.25		737.243	32	2.66667
737.261	2	0.166667		737.261	20	1.66667
737.28	14	1.16667		737.28	22	1.83333
737.299	3	0.25		737.299	24	2
[truncated: 78,445 more rows]

## Sheet: FigS1a
FigS1a
Volume (mL)	UV280 (mAU)
-0.01094	0.47444
-0.01011	1.58229
-0.00928	2.01812
-0.00845	2.48769
-0.00761	2.96452
-0.00678	4.20517
-0.00595	7.71687
-0.00511	11.2286
-0.00428	11.7619
-0.00345	11.7631
-0.00261	11.7644
-0.00178	11.7665
-0.000948	11.7691
-0.000115	11.7716
0.000718	11.774
0.00155	11.7764
0.00238	11.7866
0.00322	11.787
0.00405	8.69294
0.00488	0.00136
0.00572	0.00276
0.00655	0.00412
0.00738	0.01147
0.00822	0.016
0.00905	0.01609
0.00988	0.01624
0.01071	0.01665
0.01155	0.01722
0.01238	0.01801
0.01321	0.01883
0.01405	0.01965
0.01488	0.02051
0.01571	0.02165
0.01655	0.0236
0.01738	0.02633
0.01821	0.02906
0.01904	0.03167
0.01988	0.03369
0.02071	0.03541
0.02154	0.03713
0.02238	0.03881
0.02321	0.04039
0.02404	0.04196
0.02488	0.04353
0.02571	0.0451
0.02654	0.04667
0.02737	0.04824
0.02821	0.04984
0.02904	0.05154
0.02987	0.05328
0.03071	0.05494
0.03154	0.05638
0.03237	0.05771
0.03321	0.05905
0.03404	0.06036
0.03487	0.06151
0.0357	0.06249
0.03654	0.06336
0.03737	0.06365
0.0382	0.06331
0.03904	0.06297
0.03987	0.06264
0.0407	0.06241
0.04154	0.06234
0.04237	0.0623
0.0432	0.06229
0.04403	0.06238
0.04487	0.06248
0.0457	0.06258
0.04653	0.06275
0.04737	0.06338
0.0482	0.06441
0.04903	0.06544
0.04987	0.06636
0.0507	0.06722
0.05153	0.06807
0.05236	0.06892
0.0532	0.0696
0.05403	0.06965
0.05486	0.0697
0.0557	0.06985
0.05653	0.07026
0.05736	0.07067
0.0582	0.07108
0.05903	0.07151
0.05986	0.07205
0.06069	0.07264
0.06153	0.0732
0.06236	0.07353
0.06319	0.07383
0.06403	0.07413
0.06486	0.07443
0.06569	0.07479
0.06653	0.07522
0.06736	0.07557
0.06819	0.07546
0.06902	0.07495
0.06986	0.07444
0.07069	0.07393
0.07152	0.07339
0.07236	0.07274
0.07319	0.0721
0.07402	0.0716
0.07486	0.07175
0.07569	0.07191
0.07652	0.07206
0.07735	0.07227
0.07819	0.07309
0.07902	0.07404
0.07985	0.07498
0.08069	0.0758
0.08152	0.07657
0.08235	0.07734
0.08319	0.07819
0.08402	0.07979
0.08485	0.08209
0.08568	0.08438
0.08652	0.08663
0.08735	0.0888
0.08818	0.09097
0.08902	0.09318
0.08985	0.0957
0.09068	0.09914
0.09152	0.10258
0.09235	0.10604
0.09318	0.10961
0.09401	0.11313
0.09485	0.11652
0.09568	0.12011
0.09651	0.12503
0.09735	0.13011
0.09818	0.13515
0.09901	0.13959
0.09985	0.14387
0.10068	0.14815
0.10151	0.15242
0.10234	0.15696
0.10318	0.16184
0.10401	0.16672
0.10484	0.1708
0.10568	0.17417
0.10651	0.17752
0.10734	0.18086
0.10818	0.18426
0.10901	0.18807
0.10984	0.19188
0.11067	0.19542
0.11151	0.19799
0.11234	0.20055
0.11317	0.20312
0.11401	0.20572
0.11484	0.20909
0.11567	0.21301
0.11651	0.21684
0.11734	0.21939
0.11817	0.22179
0.119	0.22419
0.11984	0.22659
0.12067	0.22892
0.1215	0.23107
0.12234	0.23322
0.12317	0.23511
0.124	0.23667
0.12484	0.23821
0.12567	0.23976
0.1265	0.2413
0.12733	0.24263
0.12817	0.24391
0.129	0.24518
0.12983	0.24601
0.13067	0.24683
0.1315	0.24765
0.13233	0.24844
0.13317	0.24868
0.134	0.24817
0.13483	0.2476
0.13566	0.24625
0.1365	0.24442
0.13733	0.24258
0.13816	0.24073
0.139	0.23893
0.13983	0.23738
0.14066	0.23581
0.1415	0.23431
0.14233	0.233
0.14316	0.23168
0.14399	0.23036
0.14483	0.22899
0.14566	0.22697
0.14649	0.22477
0.14733	0.22262
0.14816	0.22076
0.14899	0.21887
0.14983	0.21693
0.15066	0.215
0.15149	0.21276
0.15232	0.21019
0.15316	0.20763
0.15399	0.2056
0.15482	0.20438
0.15566	0.20315
0.15649	0.20191
0.15732	0.2003
0.15816	0.19723
0.15899	0.19415
0.15982	0.19105
0.16065	0.1877
0.16149	0.18435
0.16232	0.18098
0.16315	0.17763
0.16399	0.17326
0.16482	0.16866
0.16565	0.16407
0.16649	0.16016
0.16732	0.15643
0.16815	0.15268
0.16898	0.14898
0.16982	0.14626
0.17065	0.14501
0.17148	0.14376
0.17232	0.14282
0.17315	0.14219
0.17398	0.14156
0.17482	0.14093
0.17565	0.14046
0.17648	0.14593
0.17731	0.15139
0.17815	0.1573
0.17898	0.16448
0.17981	0.17178
0.18065	0.17909
0.18148	0.18658
0.18231	0.20778
0.18315	0.23444
0.18398	0.26128
0.18481	0.28888
0.18564	0.31694
0.18648	0.34485
0.18731	0.37298
0.18814	0.40741
0.18898	0.48475
0.18981	0.56263
0.19064	0.63915
0.19148	0.71408
0.19231	0.78949
0.19314	0.86461
0.19397	0.94206
0.19481	1.08654
0.19564	1.24671
0.19647	1.40752
0.19731	1.56238
0.19814	1.71742
0.19897	1.87236
0.19981	2.03567
0.20064	2.43035
0.20147	3.56671
0.2023	4.72094
0.20314	5.8995
0.20397	7.07283
0.2048	8.24439
0.20564	9.41782
0.20647	10.5897
0.2073	11.5111
0.20814	12.3579
0.20897	13.2047
0.2098	14.0041
0.21063	14.8071
0.21147	15.606
0.2123	16.4023
0.21313	17.0939
0.21397	17.613
0.2148	18.1304
0.21563	18.5774
0.21647	19.0123
0.2173	19.4443
0.21813	19.8746
0.21896	20.2789
0.2198	20.4537
0.22063	20.6206
0.22146	20.5858
0.2223	19.7331
0.22313	18.8596
0.22396	17.9956
0.2248	17.1208
0.22563	16.1253
0.22646	15.0882
0.22729	14.0649
0.22813	13.287
0.22896	12.5799
0.22979	11.8704
0.23063	11.1623
0.23146	10.4287
0.23229	9.65544
0.23313	8.88119
0.23396	8.22264
0.23479	7.72178
0.23562	7.233
0.23646	6.73816
0.23729	6.23984
0.23812	5.70623
0.23896	5.16832
0.23979	4.6567
0.24062	4.38396
0.24146	4.11007
0.24229	3.83854
0.24312	3.56479
0.24395	3.2578
0.24479	2.93242
0.24562	2.60598
0.24645	2.40932
0.24729	2.24396
0.24812	2.07828
0.24895	1.9135
0.24979	1.7345
0.25062	1.5048
0.25145	1.27447
0.25228	1.07273
0.25312	0.91095
0.25395	0.74742
0.25478	0.59006
0.25562	0.4339
0.25645	0.25984
0.25728	0.08131
0.25812	-0.09391
0.25895	-0.23104
0.25978	-0.36594
0.26061	-0.50082
0.26145	-0.6361
0.26228	-0.77635
0.26311	-0.9237
0.26395	-1.07143
0.26478	-1.18771
0.26561	-1.28226
0.26645	-1.37538
0.26728	-1.46874
0.26811	-1.56348
0.26894	-1.67265
0.26978	-1.78252
0.27061	-1.879
0.27144	-1.92478
0.27228	-1.96977
0.27311	-2.01453
0.27394	-2.05913
0.27478	-2.11047
0.27561	-2.16469
0.27644	-2.21856
0.27727	-2.2597
0.27811	-2.29782
0.27894	-2.33561
0.27977	-2.3735
0.28061	-2.41634
0.28144	-2.46886
0.28227	-2.52097
0.28311	-2.56704
0.28394	-2.60703
0.28477	-2.64729
0.2856	-2.68782
0.28644	-2.72747
0.28727	-2.75955
0.2881	-2.79156
0.28894	-2.82082
0.28977	-2.83684
0.2906	-2.85291
0.29144	-2.86886
0.29227	-2.8857
0.2931	-2.91151
0.29393	-2.94297
0.29477	-2.97378
0.2956	-2.99827
0.29643	-3.02042
0.29727	-3.04258
0.2981	-3.06484
0.29893	-3.08865
0.29977	-3.11516
0.3006	-3.14105
0.30143	-3.16179
0.30226	-3.17368
0.3031	-3.1856
0.30393	-3.19754
0.30476	-3.21256
0.3056	-3.24386
0.30643	-3.27518
0.30726	-3.30766
0.3081	-3.34505
0.30893	-3.37979
0.30976	-3.41546
0.31059	-3.45402
0.31143	-3.49669
0.31226	-3.54121
0.31309	-3.58597
0.31393	-3.62218
0.31476	-3.6519
0.31559	-3.68119
0.31643	-3.71044
0.31726	-3.74091
0.31809	-3.77548
0.31892	-3.81041
0.31976	-3.84405
0.32059	-3.87472
0.32142	-3.90534
0.32226	-3.93586
0.32309	-3.96623
0.32392	-4.00303
0.32476	-4.04285
0.32559	-4.0827
0.32642	-4.10338
0.32725	-4.1239
0.32809	-4.14424
0.32892	-4.16459
0.32975	-4.18562
0.33059	-4.20716
0.33142	-4.22893
0.33225	-4.2467
0.33309	-4.26286
0.33392	-4.27904
0.33475	-4.29523
0.33558	-4.31059
0.33642	-4.31965
0.33725	-4.32872
0.33808	-4.33657
0.33892	-4.34003
0.33975	-4.34351
0.34058	-4.34698
0.34142	-4.35099
0.34225	-4.36491
0.34308	-4.38146
0.34391	-4.39738
0.34475	-4.40721
0.34558	-4.41433
0.34641	-4.4215
0.34725	-4.42866
0.34808	-4.43688
0.34891	-4.44636
0.34975	-4.4558
0.35058	-4.46471
0.35141	-4.47293
0.35224	-4.48118
0.35308	-4.48938
0.35391	-4.49741
0.35474	-4.50464
0.35558	-4.5119
0.35641	-4.52062
0.35724	-4.53495
0.35808	-4.54923
0.35891	-4.56351
0.35974	-4.57745
0.36057	-4.58881
0.36141	-4.59884
0.36224	-4.60801
0.36307	-4.60801
0.36391	-4.60572
0.36474	-4.60312
0.36557	-4.60052
0.36641	-4.60014
0.36724	-4.6052
0.36807	-4.61085
0.3689	-4.61565
0.36974	-4.61909
0.37057	-4.62239
0.3714	-4.6257
0.37224	-4.62901
0.37307	-4.62877
0.3739	-4.62737
0.37474	-4.626
0.37557	-4.62548
0.3764	-4.62501
0.37723	-4.62455
0.37807	-4.62409
0.3789	-4.62026
0.37973	-4.6129
0.38057	-4.60536
0.3814	-4.60043
0.38223	-4.59679
0.38307	-4.59317
0.3839	-4.58957
0.38473	-4.58518
0.38556	-4.57769
0.3864	-4.57015
0.38723	-4.56015
0.38806	-4.54438
0.3889	-4.52863
0.38973	-4.51282
0.39056	-4.497
0.3914	-4.47323
0.39223	-4.44775
0.39306	-4.42214
0.39389	-4.40046
0.39473	-4.37966
0.39556	-4.3588
0.39639	-4.33803
0.39723	-4.3178
0.39806	-4.29815
0.39889	-4.2787
0.39973	-4.26289
0.40056	-4.2504
0.40139	-4.23786
0.40222	-4.22536
0.40306	-4.21263
0.40389	-4.19669
0.40472	-4.18063
0.40556	-4.16547
0.40639	-4.15321
0.40722	-4.14091
0.40806	-4.12869
0.40889	-4.11616
0.40972	-4.10102
0.41055	-4.08338
0.41139	-4.06667
0.41222	-4.05713
0.41305	-4.04933
0.41389	-4.04153
0.41472	-4.03386
0.41555	-4.02617
0.41639	-4.01598
0.41722	-4.00492
0.41805	-3.99311
0.41888	-3.98053
0.41972	-3.96787
0.42055	-3.9552
0.42138	-3.94251
0.42222	-3.91719
0.42305	-3.88713
0.42388	-3.85667
0.42472	-3.82913
0.42555	-3.80215
0.42638	-3.77527
0.42721	-3.74841
0.42805	-3.72465
0.42888	-3.70862
0.42971	-3.69329
0.43055	-3.68034
0.43138	-3.67006
0.43221	-3.65994
0.43305	-3.64995
0.43388	-3.63988
0.43471	-3.6244
0.43554	-3.60848
0.43638	-3.59322
0.43721	-3.58074
0.43804	-3.56854
0.43888	-3.55618
0.43971	-3.54401
0.44054	-3.5297
0.44138	-3.51465
0.44221	-3.49955
0.44304	-3.49834
0.44387	-3.50099
0.44471	-3.50371
0.44554	-3.50644
0.44637	-3.50821
0.44721	-3.50772
0.44804	-3.50721
0.44887	-3.50326
0.44971	-3.49122
0.45054	-3.47931
0.45137	-3.46732
0.4522	-3.45541
0.45304	-3.44244
0.45387	-3.42955
0.4547	-3.41689
0.45554	-3.4098
0.45637	-3.40276
0.4572	-3.39567
0.45804	-3.38862
0.45887	-3.38162
0.4597	-3.37474
0.46053	-3.36798
0.46137	-3.36318
0.4622	-3.35915
0.46303	-3.35514
0.46387	-3.35112
0.4647	-3.34741
0.46553	-3.34511
0.46637	-3.34289
0.4672	-3.34177
0.46803	-3.34266
0.46886	-3.34348
0.4697	-3.34428
0.47053	-3.34515
0.47136	-3.34564
0.4722	-3.34545
0.47303	-3.34514
0.47386	-3.34557
0.4747	-3.34621
0.47553	-3.34688
0.47636	-3.34754
0.47719	-3.34828
0.47803	-3.34982
0.47886	-3.35146
0.47969	-3.35303
0.48053	-3.35453
0.48136	-3.35601
0.48219	-3.35749
0.48303	-3.35897
0.48386	-3.36168
0.48469	-3.36483
0.48552	-3.36787
0.48636	-3.36948
0.48719	-3.37096
0.48802	-3.37244
0.48886	-3.37392
0.48969	-3.37646
0.49052	-3.38069
0.49136	-3.38507
0.49219	-3.38991
0.49302	-3.39546
0.49385	-3.40101
0.49469	-3.40662
0.49552	-3.4122
0.49635	-3.41658
0.49719	-3.42059
0.49802	-3.42449
0.49885	-3.42755
0.49969	-3.43055
0.50052	-3.43355
0.50135	-3.43659
0.50218	-3.44039
0.50302	-3.44548
0.50385	-3.45054
0.50468	-3.45426
0.50552	-3.45764
0.50635	-3.46101
0.50718	-3.46437
0.50802	-3.468
0.50885	-3.47348
0.50968	-3.47897
0.51051	-3.48327
0.51135	-3.48587
0.51218	-3.48849
0.51301	-3.49108
0.51385	-3.49373
0.51468	-3.49703
0.51551	-3.50077
0.51635	-3.50458
0.51718	-3.50964
0.51801	-3.51496
0.51884	-3.52029
0.51968	-3.52562
0.52051	-3.53109
0.52134	-3.53717
0.52218	-3.54284
0.52301	-3.54751
0.52384	-3.55149
0.52468	-3.55553
0.52551	-3.55959
0.52634	-3.56367
0.52717	-3.56569
0.52801	-3.56638
0.52884	-3.56672
0.52967	-3.56541
0.53051	-3.5638
0.53134	-3.56218
0.53217	-3.56056
0.53301	-3.56015
0.53384	-3.56477
0.53467	-3.57023
0.5355	-3.57509
0.53634	-3.57945
0.53717	-3.58374
0.538	-3.58808
0.53884	-3.59236
0.53967	-3.59752
0.5405	-3.60298
0.54134	-3.60838
0.54217	-3.61315
0.543	-3.61782
0.54383	-3.6225
0.54467	-3.62716
0.5455	-3.63237
0.54633	-3.63852
0.54717	-3.64475
0.548	-3.6533
0.54883	-3.66299
0.54967	-3.67272
0.5505	-3.6825
0.55133	-3.69225
0.55216	-3.70429
0.553	-3.71663
0.55383	-3.72767
0.55466	-3.73335
0.5555	-3.73866
0.55633	-3.74403
0.55716	-3.74938
0.558	-3.75454
0.55883	-3.75957
0.55966	-3.76455
0.56049	-3.76861
0.56133	-3.77241
0.56216	-3.77623
0.56299	-3.78003
0.56383	-3.78385
0.56466	-3.79079
0.56549	-3.79776
0.56633	-3.80414
0.56716	-3.80955
0.56799	-3.81498
0.56882	-3.82042
0.56966	-3.82587
0.57049	-3.83164
0.57132	-3.83753
0.57216	-3.84335
0.57299	-3.84686
0.57382	-3.85013
0.57466	-3.8534
0.57549	-3.85646
0.57632	-3.85933
0.57715	-3.86339
0.57799	-3.86809
0.57882	-3.87303
0.57965	-3.87818
0.58049	-3.88337
0.58132	-3.88857
0.58215	-3.89376
0.58299	-3.89993
0.58382	-3.90733
0.58465	-3.91493
0.58548	-3.91994
0.58632	-3.9244
0.58715	-3.92883
0.58798	-3.9333
0.58882	-3.93769
0.58965	-3.94189
0.59048	-3.94609
0.59132	-3.94999
0.59215	-3.95373
0.59298	-3.95743
0.59381	-3.96115
0.59465	-3.96487
0.59548	-3.9696
0.59631	-3.9746
0.59715	-3.97963
0.59798	-3.98355
0.59881	-3.98707
0.59965	-3.99052
0.60048	-3.99399
0.60131	-3.99793
0.60214	-4.00266
0.60298	-4.00748
0.60381	-4.01118
0.60464	-4.01366
0.60548	-4.01605
0.60631	-4.01846
0.60714	-4.02103
0.60798	-4.02538
0.60881	-4.02978
0.60964	-4.03428
0.61047	-4.03898
0.61131	-4.04367
0.61214	-4.04836
0.61297	-4.05306
0.61381	-4.05881
0.61464	-4.06506
0.61547	-4.07131
0.61631	-4.07639
0.61714	-4.08132
0.61797	-4.08626
0.6188	-4.09122
0.61964	-4.09647
0.62047	-4.1025
0.6213	-4.10848
0.62214	-4.11395
0.62297	-4.11861
0.6238	-4.12327
0.62464	-4.12793
0.62547	-4.13268
0.6263	-4.13936
0.62713	-4.14605
0.62797	-4.15242
0.6288	-4.15681
0.62963	-4.16088
0.63047	-4.16514
0.6313	-4.16968
0.63213	-4.17432
0.63297	-4.179
0.6338	-4.18368
0.63463	-4.1875
0.63546	-4.19073
0.6363	-4.19386
0.63713	-4.19699
0.63796	-4.20019
0.6388	-4.204
0.63963	-4.20793
0.64046	-4.21163
0.6413	-4.21464
0.64213	-4.21752
0.64296	-4.22039
0.64379	-4.22328
0.64463	-4.22694
0.64546	-4.23126
0.64629	-4.23567
0.64713	-4.23838
0.64796	-4.24078
0.64879	-4.24318
0.64963	-4.24559
0.65046	-4.24825
0.65129	-4.25206
0.65212	-4.25605
0.65296	-4.25999
0.65379	-4.26393
0.65462	-4.26781
0.65546	-4.27173
0.65629	-4.27566
0.65712	-4.28022
0.65796	-4.28498
0.65879	-4.28972
0.65962	-4.29376
0.66045	-4.29776
0.66129	-4.30176
0.66212	-4.30572
0.66295	-4.31
0.66379	-4.31479
0.66462	-4.31961
0.66545	-4.32358
0.66629	-4.3269
0.66712	-4.33017
0.66795	-4.33346
0.66878	-4.33674
0.66962	-4.34185
0.67045	-4.34708
0.67128	-4.35198
0.67212	-4.35567
0.67295	-4.35931
0.67378	-4.36296
0.67462	-4.3666
0.67545	-4.37008
0.67628	-4.37348
0.67711	-4.37689
0.67795	-4.37959
0.67878	-4.38212
0.67961	-4.38464
0.68045	-4.38719
0.68128	-4.38988
0.68211	-4.39381
0.68295	-4.39742
0.68378	-4.40088
0.68461	-4.40416
0.68544	-4.40741
0.68628	-4.41066
0.68711	-4.41391
0.68794	-4.41811
0.68878	-4.42299
0.68961	-4.42799
0.69044	-4.43148
0.69128	-4.43455
0.69211	-4.43763
0.69294	-4.4407
0.69377	-4.44399
0.69461	-4.44822
0.69544	-4.45267
0.69627	-4.45724
0.69711	-4.46192
0.69794	-4.4666
0.69877	-4.47129
0.69961	-4.47598
0.70044	-4.48071
0.70127	-4.48544
0.7021	-4.49007
0.70294	-4.49347
0.70377	-4.49667
0.7046	-4.49986
0.70544	-4.50304
0.70627	-4.50689
0.7071	-4.51185
0.70794	-4.51698
0.70877	-4.52106
0.7096	-4.52453
0.71043	-4.52792
0.71127	-4.5313
0.7121	-4.53468
0.71293	-4.53907
0.71377	-4.54389
0.7146	-4.54851
0.71543	-4.55214
0.71627	-4.55564
0.7171	-4.55914
0.71793	-4.56264
0.71876	-4.56634
0.7196	-4.57041
0.72043	-4.5745
0.72126	-4.57855
0.7221	-4.5826
0.72293	-4.58662
0.72376	-4.59065
0.7246	-4.5947
0.72543	-4.59873
0.72626	-4.60275
0.72709	-4.60604
0.72793	-4.60819
0.72876	-4.61026
0.72959	-4.61234
0.73043	-4.61442
0.73126	-4.61717
0.73209	-4.62041
0.73293	-4.62365
0.73376	-4.62575
0.73459	-4.62752
0.73542	-4.62924
0.73626	-4.63081
0.73709	-4.63262
0.73792	-4.63545
0.73876	-4.63866
0.73959	-4.64169
0.74042	-4.64441
0.74126	-4.64704
0.74209	-4.64966
0.74292	-4.65227
0.74375	-4.65474
0.74459	-4.65713
0.74542	-4.65951
0.74625	-4.66191
0.74709	-4.66429
0.74792	-4.66668
0.74875	-4.66907
0.74959	-4.67229
0.75042	-4.67629
0.75125	-4.68046
0.75208	-4.68409
0.75292	-4.68718
0.75375	-4.69018
0.75458	-4.69318
0.75542	-4.69617
0.75625	-4.69916
0.75708	-4.70214
0.75792	-4.70487
0.75875	-4.70661
0.75958	-4.70813
0.76041	-4.70966
0.76125	-4.71119
0.76208	-4.71352
0.76291	-4.71604
0.76375	-4.71856
0.76458	-4.72124
0.76541	-4.724
0.76625	-4.72674
0.76708	-4.72948
0.76791	-4.73277
0.76874	-4.73692
0.76958	-4.74125
0.77041	-4.7446
0.77124	-4.7472
0.77208	-4.74973
0.77291	-4.75226
0.77374	-4.75477
0.77458	-4.75845
0.77541	-4.76227
0.77624	-4.76612
0.77707	-4.77
0.77791	-4.77384
0.77874	-4.77771
0.77957	-4.78158
0.78041	-4.78614
0.78124	-4.79106
0.78207	-4.79598
0.78291	-4.8
0.78374	-4.80398
0.78457	-4.80794
0.7854	-4.81188
0.78624	-4.81591
0.78707	-4.82011
0.7879	-4.82432
0.78874	-4.82786
0.78957	-4.83029
0.7904	-4.83267
0.79124	-4.8352
0.79207	-4.83784
0.7929	-4.84082
0.79373	-4.84394
0.79457	-4.84706
0.7954	-4.84925
0.79623	-4.85106
0.79707	-4.85286
0.7979	-4.85467
0.79873	-4.85711
0.79957	-4.86006
0.8004	-4.86311
0.80123	-4.86559
0.80206	-4.86764
0.8029	-4.86961
0.80373	-4.87157
0.80456	-4.87353
0.8054	-4.87537
0.80623	-4.87718
0.80706	-4.87893
0.8079	-4.88054
0.80873	-4.8821
0.80956	-4.88367
0.81039	-4.88523
0.81123	-4.88703
0.81206	-4.88897
0.81289	-4.89093
0.81373	-4.89251
0.81456	-4.89399
0.81539	-4.89547
0.81623	-4.89695
0.81706	-4.89878
0.81789	-4.90121
0.81872	-4.90376
0.81956	-4.90561
0.82039	-4.90697
0.82122	-4.90827
0.82206	-4.90957
0.82289	-4.91087
0.82372	-4.91331
0.82456	-4.91593
0.82539	-4.91856
0.82622	-4.92131
0.82705	-4.92409
0.82789	-4.92686
0.82872	-4.92963
0.82955	-4.93236
0.83039	-4.93502
0.83122	-4.93769
0.83205	-4.94007
0.83289	-4.94236
0.83372	-4.94463
0.83455	-4.94692
0.83538	-4.94945
0.83622	-4.95263
0.83705	-4.95588
0.83788	-4.95873
0.83872	-4.96096
0.83955	-4.96314
0.84038	-4.96532
0.84122	-4.9675
0.84205	-4.97029
0.84288	-4.97296
0.84371	-4.97557
0.84455	-4.97743
0.84538	-4.97902
0.84621	-4.98064
0.84705	-4.98225
0.84788	-4.98401
0.84871	-4.98593
0.84955	-4.98789
0.85038	-4.98991
0.85121	-4.99197
0.85204	-4.99404
0.85288	-4.99611
0.85371	-4.99836
0.85454	-5.00141
0.85538	-5.00473
0.85621	-5.00783
0.85704	-5.01036
0.85788	-5.01271
0.85871	-5.01505
0.85954	-5.01741
0.86037	-5.0193
0.86121	-5.0209
0.86204	-5.02248
0.86287	-5.02353
0.86371	-5.02436
0.86454	-5.02518
0.86537	-5.02599
0.86621	-5.02689
0.86704	-5.02789
0.86787	-5.02891
0.8687	-5.02976
0.86954	-5.03045
0.87037	-5.03112
0.8712	-5.03179
0.87204	-5.03246
0.87287	-5.03496
0.8737	-5.03782
0.87454	-5.04048
0.87537	-5.04228
0.8762	-5.04391
0.87703	-5.04554
0.87787	-5.04717
0.8787	-5.04933
0.87953	-5.05197
0.88037	-5.05464
0.8812	-5.05784
0.88203	-5.06128
0.88287	-5.06473
0.8837	-5.06819
0.88453	-5.07175
0.88536	-5.07562
0.8862	-5.07953
0.88703	-5.08337
0.88786	-5.0871
0.8887	-5.09082
0.88953	-5.09454
0.89036	-5.09825
0.8912	-5.10164
0.89203	-5.10495
0.89286	-5.10827
0.89369	-5.10956
0.89453	-5.11066
0.89536	-5.11176
0.89619	-5.11277
0.89703	-5.11372
0.89786	-5.11469
0.89869	-5.11571
0.89953	-5.11631
0.90036	-5.11643
0.90119	-5.1164
0.90202	-5.11638
0.90286	-5.11643
0.90369	-5.11722
0.90452	-5.11833
0.90536	-5.11937
0.90619	-5.12012
0.90702	-5.12077
0.90786	-5.12141
0.90869	-5.12206
0.90952	-5.12297
0.91035	-5.1241
0.91119	-5.12528
0.91202	-5.12672
0.91285	-5.12828
0.91369	-5.12987
0.91452	-5.13145
0.91535	-5.13313
0.91619	-5.13576
0.91702	-5.1387
0.91785	-5.14167
0.91868	-5.14468
0.91952	-5.1477
0.92035	-5.15071
0.92118	-5.15372
0.92202	-5.15663
0.92285	-5.15944
0.92368	-5.16216
0.92452	-5.16405
0.92535	-5.16571
0.92618	-5.16738
0.92701	-5.16903
0.92785	-5.17094
0.92868	-5.1733
0.92951	-5.17576
0.93035	-5.17793
0.93118	-5.17989
0.93201	-5.18183
0.93285	-5.18376
0.93368	-5.18569
0.93451	-5.18845
0.93534	-5.1915
0.93618	-5.19447
0.93701	-5.19639
0.93784	-5.19811
0.93868	-5.19982
0.93951	-5.20153
0.94034	-5.2033
0.94118	-5.20526
0.94201	-5.20727
0.94284	-5.20941
0.94367	-5.21162
0.94451	-5.21384
0.94534	-5.21607
0.94617	-5.21829
0.94701	-5.22087
0.94784	-5.22372
0.94867	-5.22633
0.94951	-5.22834
0.95034	-5.2302
0.95117	-5.23215
0.952	-5.23421
0.95284	-5.23631
0.95367	-5.23764
0.9545	-5.23853
0.95534	-5.23876
0.95617	-5.23854
0.957	-5.23829
0.95784	-5.23803
0.95867	-5.23777
0.9595	-5.23787
0.96033	-5.23852
0.96117	-5.23931
0.962	-5.23992
0.96283	-5.24046
0.96367	-5.24099
0.9645	-5.24153
0.96533	-5.24206
0.96617	-5.2428
0.967	-5.24365
0.96783	-5.24421
0.96866	-5.24446
0.9695	-5.24463
0.97033	-5.2448
0.97116	-5.24498
0.972	-5.24509
0.97283	-5.24515
0.97366	-5.24519
0.9745	-5.24612
0.97533	-5.24737
0.97616	-5.24863
0.977	-5.24989
0.97783	-5.25148
0.97866	-5.25397
0.97949	-5.25671
0.98033	-5.25904
0.98116	-5.26084
0.98199	-5.26251
0.98283	-5.26417
0.98366	-5.26585
0.98449	-5.26777
0.98533	-5.26977
0.98616	-5.27177
0.98699	-5.27354
0.98782	-5.27524
0.98866	-5.27694
0.98949	-5.27863
0.99032	-5.28018
0.99116	-5.28155
0.99199	-5.28288
0.99282	-5.28428
0.99365	-5.28574
0.99449	-5.2872
0.99532	-5.28866
0.99615	-5.29022
0.99699	-5.2926
0.99782	-5.29515
0.99865	-5.29731
0.99949	-5.29853
1.00032	-5.29959
1.00115	-5.30064
1.00198	-5.30169
1.00282	-5.30263
1.00365	-5.30348
1.00448	-5.30436
1.00532	-5.30509
1.00615	-5.30571
1.00698	-5.30633
1.00782	-5.30695
1.00865	-5.30757
1.00948	-5.30821
1.01031	-5.30885
1.01115	-5.30961
1.01198	-5.31055
1.01281	-5.31156
1.01365	-5.31257
1.01448	-5.31365
1.01531	-5.31539
1.01615	-5.31747
1.01698	-5.31947
1.01781	-5.3208
1.01865	-5.3218
1.01948	-5.3228
1.02031	-5.32379
1.02114	-5.32448
1.02198	-5.32488
1.02281	-5.32522
1.02364	-5.32561
1.02448	-5.32604
1.02531	-5.32647
1.02614	-5.32691
1.02698	-5.32818
1.02781	-5.33179
1.02864	-5.33623
1.02947	-5.34066
1.03031	-5.34509
1.03114	-5.34951
1.03197	-5.35392
1.03281	-5.35834
1.03364	-5.36297
1.03447	-5.36769
1.03531	-5.37237
1.03614	-5.37628
1.03697	-5.37996
1.0378	-5.38362
1.03864	-5.38728
1.03947	-5.39066
1.0403	-5.39371
1.04114	-5.39669
1.04197	-5.40004
1.0428	-5.40364
1.04364	-5.40728
1.04447	-5.41092
1.0453	-5.41482
1.04613	-5.41941
1.04697	-5.42415
1.0478	-5.42794
1.04863	-5.42922
1.04947	-5.42996
1.0503	-5.43069
1.05113	-5.43143
1.05197	-5.43208
1.0528	-5.43271
1.05363	-5.43333
1.05446	-5.43371
1.0553	-5.43402
1.05613	-5.43431
1.05696	-5.43458
1.0578	-5.4349
1.05863	-5.4353
1.05946	-5.43573
1.0603	-5.4364
1.06113	-5.4374
1.06196	-5.43851
1.06279	-5.43963
1.06363	-5.44089
1.06446	-5.44258
1.06529	-5.44447
1.06613	-5.44617
1.06696	-5.44727
1.06779	-5.44807
1.06862	-5.44888
1.06946	-5.44968
1.07029	-5.44994
1.07112	-5.44988
1.07196	-5.44982
1.07279	-5.44983
1.07362	-5.44988
1.07446	-5.44993
1.07529	-5.44998
1.07612	-5.45008
1.07696	-5.45022
1.07779	-5.45038
1.07862	-5.45048
1.07945	-5.45052
1.08029	-5.45055
1.08112	-5.45058
1.08195	-5.45087
1.08279	-5.45191
1.08362	-5.45322
1.08445	-5.45438
1.08529	-5.45507
1.08612	-5.4556
1.08695	-5.45613
1.08778	-5.45666
1.08862	-5.45723
1.08945	-5.45781
1.09028	-5.4584
1.09112	-5.45961
1.09195	-5.46106
1.09278	-5.46251
1.09362	-5.46395
1.09445	-5.46591
1.09528	-5.46827
1.09611	-5.4707
1.09695	-5.47309
1.09778	-5.47542
1.09861	-5.47776
1.09945	-5.4801
1.10028	-5.48238
1.10111	-5.48446
1.10195	-5.48649
1.10278	-5.48823
1.10361	-5.48917
1.10444	-5.48992
1.10528	-5.49067
1.10611	-5.49141
1.10694	-5.49228
1.10778	-5.49321
1.10861	-5.49414
1.10944	-5.495
1.11028	-5.49579
1.11111	-5.49659
1.11194	-5.49743
1.11277	-5.49832
1.11361	-5.4993
1.11444	-5.50031
1.11527	-5.50093
1.11611	-5.50108
1.11694	-5.50111
1.11777	-5.50113
1.11861	-5.50115
1.11944	-5.50138
1.12027	-5.50175
1.1211	-5.50215
1.12194	-5.50272
1.12277	-5.50338
1.1236	-5.50405
1.12444	-5.50471
1.12527	-5.50553
1.1261	-5.5066
1.12694	-5.50776
1.12777	-5.50883
1.1286	-5.50982
1.12943	-5.5108
1.13027	-5.51179
1.1311	-5.51261
1.13193	-5.51273
1.13277	-5.51252
1.1336	-5.51227
1.13443	-5.51195
1.13527	-5.5116
1.1361	-5.51125
1.13693	-5.5109
1.13776	-5.51133
1.1386	-5.51235
1.13943	-5.51346
1.14026	-5.51433
1.1411	-5.5151
1.14193	-5.51587
1.14276	-5.51663
1.1436	-5.51727
1.14443	-5.51773
1.14526	-5.51813
1.14609	-5.51835
1.14693	-5.51832
1.14776	-5.51822
1.14859	-5.51811
1.14943	-5.51801
1.15026	-5.51808
1.15109	-5.51825
1.15193	-5.51862
1.15276	-5.51976
1.15359	-5.52114
1.15442	-5.52253
1.15526	-5.52391
1.15609	-5.52513
1.15692	-5.52603
1.15776	-5.52685
1.15859	-5.52676
1.15942	-5.52619
1.16026	-5.52554
1.16109	-5.5249
1.16192	-5.52426
1.16275	-5.524
1.16359	-5.52386
1.16442	-5.52382
1.16525	-5.52394
1.16609	-5.52415
1.16692	-5.52435
1.16775	-5.52456
1.16859	-5.52484
1.16942	-5.52524
1.17025	-5.5257
1.17108	-5.52604
1.17192	-5.52623
1.17275	-5.5264
1.17358	-5.52657
1.17442	-5.52678
1.17525	-5.52716
1.17608	-5.52766
1.17692	-5.52828
1.17775	-5.5292
1.17858	-5.53026
1.17941	-5.53132
1.18025	-5.53238
1.18108	-5.53327
1.18191	-5.53403
1.18275	-5.53477
1.18358	-5.53523
1.18441	-5.53549
1.18525	-5.53576
1.18608	-5.53603
1.18691	-5.5363
1.18774	-5.53658
1.18858	-5.53685
1.18941	-5.53705
1.19024	-5.53713
1.19108	-5.53715
1.19191	-5.53718
1.19274	-5.53741
1.19358	-5.53854
1.19441	-5.54008
1.19524	-5.54158
1.19607	-5.54288
1.19691	-5.5441
1.19774	-5.54532
1.19857	-5.54654
1.19941	-5.54723
1.20024	-5.54755
1.20107	-5.54781
1.20191	-5.54827
1.20274	-5.54883
1.20357	-5.54941
1.2044	-5.54998
1.20524	-5.55038
1.20607	-5.55057
1.2069	-5.55068
1.20774	-5.55079
1.20857	-5.55089
1.2094	-5.551
1.21024	-5.5511
1.21107	-5.5513
1.2119	-5.5525
1.21273	-5.55401
1.21357	-5.55531
1.2144	-5.5556
1.21523	-5.5556
1.21607	-5.5556
1.2169	-5.5556
1.21773	-5.55545
1.21857	-5.55517
1.2194	-5.55484
1.22023	-5.5549
1.22106	-5.55544
1.2219	-5.55606
1.22273	-5.55669
1.22356	-5.55737
1.2244	-5.55814
1.22523	-5.55896
1.22606	-5.55989
1.2269	-5.56106
1.22773	-5.56234
1.22856	-5.56361
1.22939	-5.56487
1.23023	-5.56606
1.23106	-5.56718
1.23189	-5.56822
1.23273	-5.56847
1.23356	-5.56818
1.23439	-5.56789
1.23523	-5.5676
1.23606	-5.56735
1.23689	-5.56715
1.23772	-5.56696
1.23856	-5.56692
1.23939	-5.56703
1.24022	-5.56717
1.24106	-5.56731
1.24189	-5.56739
1.24272	-5.56733
1.24356	-5.5672
1.24439	-5.56701
1.24522	-5.56672
1.24605	-5.5664
1.24689	-5.56608
1.24772	-5.56576
1.24855	-5.56568
1.24939	-5.56577
1.25022	-5.56589
1.25105	-5.5661
1.25189	-5.56635
1.25272	-5.56661
1.25355	-5.56686
1.25438	-5.56752
1.25522	-5.56879
1.25605	-5.57025
1.25688	-5.57166
1.25772	-5.57303
1.25855	-5.5744
1.25938	-5.57577
1.26022	-5.57713
1.26105	-5.57737
1.26188	-5.57714
1.26271	-5.57696
1.26355	-5.57695
1.26438	-5.57698
1.26521	-5.57702
1.26605	-5.57706
1.26688	-5.57751
1.26771	-5.5784
1.26855	-5.57939
1.26938	-5.58008
1.27021	-5.58061
1.27104	-5.58111
1.27188	-5.58163
1.27271	-5.58207
1.27354	-5.58196
1.27438	-5.58139
1.27521	-5.58051
1.27604	-5.57904
1.27688	-5.57725
1.27771	-5.57547
1.27854	-5.57369
1.27937	-5.5724
1.28021	-5.57169
1.28104	-5.57109
1.28187	-5.57134
1.28271	-5.57234
1.28354	-5.57335
1.28437	-5.57435
1.28521	-5.57492
1.28604	-5.57468
1.28687	-5.57407
1.2877	-5.57314
1.28854	-5.57175
1.28937	-5.57018
1.2902	-5.56863
1.29104	-5.56719
1.29187	-5.56635
1.2927	-5.56589
1.29354	-5.56556
1.29437	-5.56585
1.2952	-5.56653
1.29603	-5.5672
1.29687	-5.56787
1.2977	-5.56859
1.29853	-5.56935
1.29937	-5.57011
1.3002	-5.57029
1.30103	-5.56995
1.30187	-5.56952
1.3027	-5.5691
1.30353	-5.56878
1.30436	-5.5688
1.3052	-5.56898
1.30603	-5.56967
1.30686	-5.57118
1.3077	-5.57297
1.30853	-5.57476
1.30936	-5.57656
1.3102	-5.57851
1.31103	-5.58054
1.31186	-5.58242
1.31269	-5.58364
1.31353	-5.58456
1.31436	-5.58549
1.31519	-5.58641
1.31603	-5.58747
1.31686	-5.58871
1.31769	-5.59
1.31853	-5.59124
1.31936	-5.59244
1.32019	-5.59364
1.32102	-5.59485
1.32186	-5.59584
1.32269	-5.59588
1.32352	-5.5956
1.32436	-5.59523
1.32519	-5.59459
1.32602	-5.59371
1.32686	-5.59281
1.32769	-5.5919
1.32852	-5.59098
1.32935	-5.59003
1.33019	-5.58908
1.33102	-5.58802
1.33185	-5.58683
1.33269	-5.58564
1.33352	-5.58446
1.33435	-5.58337
1.33519	-5.58243
1.33602	-5.58155
1.33685	-5.58058
1.33768	-5.57943
1.33852	-5.57819
1.33935	-5.57695
1.34018	-5.57581
1.34102	-5.575
1.34185	-5.5744
1.34268	-5.57397
1.34352	-5.57432
1.34435	-5.57522
1.34518	-5.57612
1.34601	-5.57703
1.34685	-5.57786
1.34768	-5.57861
1.34851	-5.57935
1.34935	-5.58011
1.35018	-5.58089
1.35101	-5.58168
1.35185	-5.58246
1.35268	-5.5833
1.35351	-5.58424
1.35434	-5.58523
1.35518	-5.58611
1.35601	-5.58683
1.35684	-5.5875
1.35768	-5.58818
1.35851	-5.58885
1.35934	-5.58929
1.36018	-5.58959
1.36101	-5.58977
1.36184	-5.58959
1.36267	-5.58925
1.36351	-5.58891
1.36434	-5.58856
1.36517	-5.58877
1.36601	-5.58964
1.36684	-5.59068
1.36767	-5.59182
1.36851	-5.59303
1.36934	-5.59425
1.37017	-5.59547
1.371	-5.59652
1.37184	-5.59708
1.37267	-5.59747
1.3735	-5.59779
1.37434	-5.59801
1.37517	-5.5982
1.376	-5.59838
1.37684	-5.59856
1.37767	-5.59876
1.3785	-5.59897
1.37933	-5.59922
1.38017	-5.59963
1.381	-5.60025
1.38183	-5.60087
1.38267	-5.60149
1.3835	-5.60213
1.38433	-5.60281
1.38517	-5.60353
1.386	-5.60384
1.38683	-5.60345
1.38766	-5.60277
1.3885	-5.60209
1.38933	-5.60141
1.39016	-5.60044
1.391	-5.59919
1.39183	-5.59807
1.39266	-5.59736
1.3935	-5.59694
1.39433	-5.59652
1.39516	-5.5961
1.39599	-5.59596
1.39683	-5.59626
1.39766	-5.59673
1.39849	-5.59717
1.39933	-5.59759
1.40016	-5.598
1.40099	-5.59841
1.40183	-5.59884
1.40266	-5.59943
1.40349	-5.60014
1.40432	-5.60083
1.40516	-5.60148
1.40599	-5.60209
1.40682	-5.60271
1.40766	-5.60333
1.40849	-5.60369
1.40932	-5.6038
1.41016	-5.60387
1.41099	-5.60428
1.41182	-5.60492
1.41265	-5.60557
1.41349	-5.60621
1.41432	-5.60681
1.41515	-5.60735
1.41599	-5.60786
1.41682	-5.60804
1.41765	-5.6078
1.41849	-5.60742
1.41932	-5.60705
1.42015	-5.60667
1.42098	-5.6054
1.42182	-5.60356
1.42265	-5.60164
1.42348	-5.59953
1.42432	-5.59733
1.42515	-5.59513
1.42598	-5.59292
1.42682	-5.59102
1.42765	-5.58996
1.42848	-5.58924
1.42931	-5.58882
1.43015	-5.58862
1.43098	-5.58847
1.43181	-5.58832
1.43265	-5.58815
1.43348	-5.58796
1.43431	-5.58774
1.43515	-5.58754
1.43598	-5.58741
1.43681	-5.58731
1.43764	-5.58721
1.43848	-5.58711
1.43931	-5.58695
1.44014	-5.58668
1.44098	-5.58637
1.44181	-5.58669
1.44264	-5.58782
1.44348	-5.58903
1.44431	-5.59024
1.44514	-5.59158
1.44597	-5.59337
1.44681	-5.59549
1.44764	-5.59739
1.44847	-5.59855
1.44931	-5.59919
1.45014	-5.59983
1.45097	-5.60047
1.45181	-5.601
1.45264	-5.60143
1.45347	-5.60186
1.4543	-5.60232
1.45514	-5.6028
1.45597	-5.60329
1.4568	-5.60378
1.45764	-5.60418
1.45847	-5.60442
1.4593	-5.6046
1.46014	-5.60484
1.46097	-5.60519
1.4618	-5.60558
1.46263	-5.60597
1.46347	-5.60632
1.4643	-5.60632
1.46513	-5.60604
1.46597	-5.60562
1.4668	-5.60471
1.46763	-5.60352
1.46847	-5.60233
1.4693	-5.60114
1.47013	-5.60026
1.47096	-5.59971
1.4718	-5.59926
1.47263	-5.59894
1.47346	-5.59869
1.4743	-5.59845
1.47513	-5.59821
1.47596	-5.59816
1.4768	-5.59872
1.47763	-5.59956
1.47846	-5.60049
1.47929	-5.60159
1.48013	-5.60275
1.48096	-5.6039
1.48179	-5.60506
1.48263	-5.60614
1.48346	-5.60715
1.48429	-5.60812
1.48513	-5.60938
1.48596	-5.611
1.48679	-5.6127
1.48762	-5.61441
1.48846	-5.61595
1.48929	-5.61718
1.49012	-5.6183
1.49096	-5.61921
1.49179	-5.61972
1.49262	-5.6201
1.49346	-5.62049
1.49429	-5.62076
1.49512	-5.62062
1.49595	-5.62013
1.49679	-5.61949
1.49762	-5.61834
1.49845	-5.61677
1.49929	-5.6152
1.50012	-5.61362
1.50095	-5.61243
1.50179	-5.61179
1.50262	-5.61127
1.50345	-5.6108
1.50428	-5.61039
1.50512	-5.60999
1.50595	-5.60958
1.50678	-5.60909
1.50762	-5.60831
1.50845	-5.60732
1.50928	-5.60653
1.51012	-5.60603
1.51095	-5.60562
1.51178	-5.60522
1.51261	-5.60481
1.51345	-5.60453
1.51428	-5.60436
1.51511	-5.60432
1.51595	-5.60473
1.51678	-5.60544
1.51761	-5.60615
1.51845	-5.60685
1.51928	-5.60746
1.52011	-5.60788
1.52094	-5.60822
1.52178	-5.6081
1.52261	-5.60748
1.52344	-5.60676
1.52428	-5.60605
1.52511	-5.60538
1.52594	-5.6052
1.52678	-5.60535
1.52761	-5.6056
1.52844	-5.60616
1.52927	-5.60689
1.53011	-5.60762
1.53094	-5.60835
1.53177	-5.60957
1.53261	-5.61134
1.53344	-5.61324
1.53427	-5.61499
1.53511	-5.61666
1.53594	-5.61832
1.53677	-5.61994
1.5376	-5.62127
1.53844	-5.62218
1.53927	-5.62285
1.5401	-5.62364
1.54094	-5.6246
1.54177	-5.62569
1.5426	-5.62677
1.54344	-5.62782
1.54427	-5.62849
1.5451	-5.62866
1.54593	-5.6288
1.54677	-5.62858
1.5476	-5.62789
1.54843	-5.6272
1.54927	-5.62651
1.5501	-5.62594
1.55093	-5.62559
1.55177	-5.62527
1.5526	-5.62461
1.55343	-5.62333
1.55426	-5.62185
1.5551	-5.62037
1.55593	-5.61888
1.55676	-5.61735
1.5576	-5.61578
1.55843	-5.61439
1.55926	-5.61346
1.5601	-5.61284
1.56093	-5.61222
1.56176	-5.6116
1.56259	-5.61118
1.56343	-5.61097
1.56426	-5.61081
1.56509	-5.61108
1.56593	-5.61178
1.56676	-5.61249
1.56759	-5.61319
1.56843	-5.61391
1.56926	-5.61464
1.57009	-5.61537
1.57092	-5.61594
1.57176	-5.61633
1.57259	-5.61668
1.57342	-5.61704
1.57426	-5.61711
1.57509	-5.61629
1.57592	-5.61493
1.57676	-5.61357
1.57759	-5.61226
1.57842	-5.61098
1.57925	-5.60969
1.58009	-5.60841
1.58092	-5.6076
1.58175	-5.60726
1.58259	-5.60701
1.58342	-5.60652
1.58425	-5.60586
1.58509	-5.6052
1.58592	-5.60454
1.58675	-5.60406
1.58758	-5.60415
1.58842	-5.60451
1.58925	-5.60487
1.59008	-5.6052
1.59092	-5.60551
1.59175	-5.60581
1.59258	-5.60612
1.59342	-5.6064
1.59425	-5.60657
1.59508	-5.60691
1.59591	-5.60803
1.59675	-5.60991
1.59758	-5.61179
1.59841	-5.61367
1.59925	-5.61535
1.60008	-5.61652
1.60091	-5.61739
1.60175	-5.61793
1.60258	-5.61788
1.60341	-5.61771
1.60424	-5.61755
1.60508	-5.61738
1.60591	-5.6173
1.60674	-5.61731
1.60758	-5.61719
1.60841	-5.61659
1.60924	-5.61557
1.61008	-5.61455
1.61091	-5.61354
1.61174	-5.61229
1.61257	-5.61062
1.61341	-5.60883
1.61424	-5.6071
1.61507	-5.60548
1.61591	-5.60388
1.61674	-5.60227
1.61757	-5.60076
1.61841	-5.5998
1.61924	-5.59932
1.62007	-5.59909
1.6209	-5.59936
1.62174	-5.5999
1.62257	-5.60044
1.6234	-5.60098
1.62424	-5.60113
1.62507	-5.60079
1.6259	-5.60034
1.62674	-5.59981
1.62757	-5.59919
1.6284	-5.59858
1.62923	-5.59796
1.63007	-5.5976
1.6309	-5.59784
1.63173	-5.5984
1.63257	-5.59927
1.6334	-5.6005
1.63423	-5.60184
1.63507	-5.60319
1.6359	-5.60453
1.63673	-5.60577
1.63756	-5.60694
1.6384	-5.60798
1.63923	-5.60839
1.64006	-5.60843
1.6409	-5.60846
1.64173	-5.60849
1.64256	-5.60856
1.6434	-5.60869
1.64423	-5.60884
1.64506	-5.6093
1.64589	-5.61023
1.64673	-5.61134
1.64756	-5.61247
1.64839	-5.61361
1.64923	-5.61482
1.65006	-5.61611
1.65089	-5.61724
1.65173	-5.61781
1.65256	-5.61793
[truncated: 34,043 more rows]
